# Supplementary material for: (2E)-3-(1,3-Diphenyl-1H-pyrazol-4-yl)-1-phenyl­prop-2-en-1-one
Source: Acta Crystallogr Sect E Struct Rep Online. 2011 Jun 18;67(Pt 7):o1745–6. doi: 10.1107/S1600536811023282 (PMC3151840; doi:10.1107/S1600536811023282)
Supplement: Supplementary file 2 [file e-67-o1745-Isup2.hkl]

# 
# h,k,l, Fc-squared, Fo-squared, sigma(Fo-squared) and status flag 
# 
data_I
_shelx_title ' pac1_0m in P-1 (100K)' 
_shelx_refln_list_code          4 
_shelx_F_calc_maximum      165.93 
_exptl_crystal_F_000       368.00 
_reflns_d_resolution_high  0.6295 
 
loop_ 
 _symmetry_equiv_pos_as_xyz 
 'x, y, z' 
 '-x, -y, -z' 
 
_cell_length_a     8.1027 
_cell_length_b     9.3157 
_cell_length_c    12.9634 
_cell_angle_alpha  73.630 
_cell_angle_beta   74.713 
_cell_angle_gamma  74.820 
 
_shelx_F_squared_multiplier     1.000 
 
loop_ 
 _refln_index_h 
 _refln_index_k 
 _refln_index_l 
 _refln_F_squared_calc 
 _refln_F_squared_meas 
 _refln_F_squared_sigma 
 _refln_observed_status 
   1   0   0      447.65      462.40      3.50 o 
   2   0   0       15.99       15.87      0.28 o 
   3   0   0       61.77       68.87      0.90 o 
   4   0   0      216.73      231.89      2.49 o 
   5   0   0      280.80      305.95      3.25 o 
   6   0   0       84.51       82.89      1.40 o 
   7   0   0        0.75        3.53      1.10 o 
   8   0   0        7.91        7.39      0.67 o 
   9   0   0        0.00        0.72      0.43 o 
  10   0   0        1.34        2.03      1.08 o 
  11   0   0       25.17       29.55      1.60 o 
  12   0   0        8.29        6.74      1.18 o 
 -11   1   0        0.41        1.80      0.80 o 
 -10   1   0       23.05       26.27      1.51 o 
  -9   1   0        0.08        1.09      1.11 o 
  -8   1   0        9.89        9.58      0.88 o 
  -7   1   0       29.48       27.18      1.02 o 
  -6   1   0       10.07       10.58      0.51 o 
  -5   1   0       32.98       41.90      1.17 o 
  -4   1   0       22.10       22.84      0.46 o 
  -3   1   0       40.31       41.12      0.60 o 
  -2   1   0      533.14      522.20      5.02 o 
  -1   1   0      653.85      661.87      7.86 o 
   0   1   0       13.99        9.92      0.19 o 
   1   1   0      313.82      285.76      2.42 o 
   2   1   0     5766.81     6199.51     49.57 o 
   3   1   0      268.10      316.12      3.18 o 
   4   1   0       87.50       92.29      1.13 o 
   5   1   0       38.57       44.14      0.73 o 
   6   1   0       34.60       43.47      1.17 o 
   7   1   0       25.86       28.75      1.05 o 
   8   1   0       60.92       55.63      3.42 o 
   9   1   0       44.41       43.98      1.39 o 
  10   1   0        9.13        8.76      0.84 o 
  11   1   0        0.04        0.65      0.58 o 
  12   1   0        5.60        4.60      0.98 o 
 -11   2   0        9.61       12.03      1.59 o 
 -10   2   0       19.51       21.95      1.56 o 
  -9   2   0        0.01       -0.45      0.51 o 
  -8   2   0        8.54        8.59      0.96 o 
  -7   2   0        2.81        1.91      0.48 o 
  -6   2   0        1.70        0.71      0.35 o 
  -5   2   0       28.25       28.28      0.89 o 
  -4   2   0        0.02        0.34      0.13 o 
  -3   2   0     2434.08     2592.53     57.24 o 
  -2   2   0      697.66      710.83      4.99 o 
  -1   2   0     1525.41     1582.75     11.29 o 
   0   2   0      628.32      673.32      5.29 o 
   1   2   0        3.20        5.28      0.28 o 
   2   2   0    18347.10    17737.74    207.30 o 
   3   2   0       28.30       30.26      0.52 o 
   4   2   0        0.00       -0.09      0.14 o 
   5   2   0       39.95       35.91      0.79 o 
   6   2   0      188.58      192.50      2.39 o 
   7   2   0       21.21       22.16      0.84 o 
   8   2   0      126.55      129.39      5.16 o 
   9   2   0        0.02        0.55      0.32 o 
  10   2   0       49.91       54.90      1.87 o 
  11   2   0        2.65        2.70      0.69 o 
  12   2   0       49.22       57.00      2.31 o 
 -11   3   0        1.54        0.98      0.95 o 
 -10   3   0        0.01        0.95      0.68 o 
  -9   3   0        0.23       -0.03      0.76 o 
  -8   3   0       13.01       11.59      2.12 o 
  -7   3   0       63.80       50.97      1.95 o 
  -5   3   0       49.38       47.48      1.25 o 
  -4   3   0      117.03      133.46      1.79 o 
  -3   3   0       21.30       30.84      0.62 o 
  -2   3   0       22.39       33.04      0.80 o 
  -1   3   0      659.22      739.15      4.91 o 
   0   3   0     4790.42     4913.73     32.94 o 
   1   3   0      154.73      161.44      1.45 o 
   2   3   0       19.79       16.23      0.67 o 
   3   3   0       39.00       43.28      0.51 o 
   4   3   0      526.46      655.80      5.00 o 
   5   3   0       36.17       38.07      0.61 o 
   6   3   0        1.37        3.30      0.36 o 
   7   3   0        4.18        4.25      0.42 o 
   9   3   0        0.00        0.19      0.36 o 
  10   3   0       20.72       18.57      1.11 o 
  11   3   0        7.43        7.49      0.94 o 
  12   3   0       26.13       27.27      1.58 o 
 -10   4   0        7.88        7.04      1.48 o 
  -9   4   0        4.33        4.12      0.95 o 
  -8   4   0       20.50       15.32      5.46 o 
  -7   4   0       80.27       70.48      2.48 o 
  -6   4   0       72.45       54.83      2.06 o 
  -5   4   0        7.61        4.97      0.63 o 
  -4   4   0      142.49      134.40      2.08 o 
  -3   4   0       85.66       78.70      1.17 o 
  -2   4   0      175.35      180.77      1.54 o 
  -1   4   0     3454.34     3765.00     22.92 o 
   0   4   0      207.35      236.95      1.79 o 
   1   4   0       40.59       33.68      0.51 o 
   2   4   0       23.29       26.67      0.46 o 
   3   4   0      487.96      528.61      4.19 o 
   4   4   0      536.15      591.81      5.12 o 
   5   4   0       80.13       86.47      1.13 o 
   6   4   0       59.47       55.84      0.97 o 
   7   4   0       43.06       45.27      1.05 o 
   8   4   0      168.61      171.04      2.89 o 
   9   4   0       19.95       19.80      1.15 o 
  10   4   0       10.12        9.04      0.99 o 
  11   4   0        2.09        1.48      0.64 o 
  12   4   0        0.39       -0.10      2.13 o 
 -10   5   0      191.97      206.56      6.81 o 
  -9   5   0       23.80       19.35      1.84 o 
  -8   5   0        2.58        2.93      0.81 o 
  -7   5   0       28.45       26.80      1.72 o 
  -6   5   0       79.87       82.27      3.77 o 
  -5   5   0       31.06       22.37      1.26 o 
  -4   5   0       49.25       57.16      1.59 o 
  -3   5   0       66.82       56.54      1.89 o 
  -2   5   0        0.39        0.32      0.18 o 
  -1   5   0        4.30        1.19      0.16 o 
   0   5   0       67.16       76.34      0.93 o 
   1   5   0      241.65      260.10      1.73 o 
   2   5   0      678.56      708.93      5.37 o 
   3   5   0      328.11      352.12      4.19 o 
   4   5   0        4.21        3.43      0.25 o 
   5   5   0       97.33      103.00      1.76 o 
   6   5   0        2.94        5.84      0.91 o 
   7   5   0        6.29        7.29      0.69 o 
   8   5   0       10.10       10.39      0.66 o 
   9   5   0        0.82       -0.34      0.34 o 
  10   5   0        2.78        1.80      0.70 o 
  11   5   0       17.02       17.31      1.46 o 
  12   5   0        4.97        5.56      3.27 o 
  -9   6   0       14.50       13.49      2.01 o 
  -8   6   0        2.42        1.33      0.78 o 
  -7   6   0        3.31        3.59      0.90 o 
  -6   6   0        2.45        1.21      0.64 o 
  -5   6   0       11.68        9.42      0.96 o 
  -4   6   0      255.00      192.60      2.99 o 
  -3   6   0        3.98        0.62      0.29 o 
  -2   6   0      285.45      312.06      2.72 o 
  -1   6   0      829.13      877.58      5.91 o 
   0   6   0       29.18       30.82      0.60 o 
   1   6   0       12.19       17.17      0.48 o 
   2   6   0       31.66       36.74      0.57 o 
   3   6   0        3.81        6.88      0.34 o 
   4   6   0       20.42       24.38      1.01 o 
   5   6   0       18.80       21.93      1.06 o 
   6   6   0       11.16       10.45      0.81 o 
   7   6   0        3.68        3.92      1.17 o 
   8   6   0        3.32        2.90      0.54 o 
   9   6   0        6.00        5.82      0.69 o 
  10   6   0       21.90       18.72      2.23 o 
  11   6   0       34.65       37.34      1.95 o 
  12   6   0       19.85       20.12      1.53 o 
  -9   7   0       44.57       55.60      2.59 o 
  -8   7   0      280.52      307.53      9.06 o 
  -7   7   0        0.38        2.32      0.89 o 
  -6   7   0        5.45        4.82      0.99 o 
  -5   7   0       30.46       24.44      1.60 o 
  -4   7   0        4.15        4.05      0.48 o 
  -3   7   0      110.23      112.91      1.87 o 
  -2   7   0      113.21      113.31      1.55 o 
  -1   7   0      417.21      454.91      3.88 o 
   0   7   0      300.23      323.78      2.57 o 
   1   7   0        4.37        5.35      0.33 o 
   2   7   0       22.38       24.88      0.79 o 
   3   7   0       10.25        7.09      0.49 o 
   4   7   0        7.80        7.96      0.69 o 
   5   7   0        5.88        5.92      0.69 o 
   6   7   0        5.41        5.51      0.68 o 
   7   7   0       99.89       99.32      2.40 o 
   8   7   0       22.69       22.04      1.28 o 
   9   7   0       13.02       13.84      1.23 o 
  10   7   0        3.15        2.63      1.13 o 
  11   7   0       81.33       87.36      2.30 o 
  -8   8   0       37.60       37.38      5.47 o 
  -7   8   0      173.18      195.92      4.32 o 
  -6   8   0      104.59      119.74      3.16 o 
  -5   8   0        0.33        0.96      0.44 o 
  -4   8   0        3.75        4.41      0.63 o 
  -3   8   0      112.47      121.56      2.44 o 
  -2   8   0      341.02      321.55      3.47 o 
  -1   8   0      257.21      256.04      3.31 o 
   0   8   0        0.22        0.29      0.31 o 
   1   8   0        8.07       11.29      0.66 o 
   2   8   0        3.38        3.39      0.35 o 
   3   8   0       74.43       84.69      1.68 o 
   4   8   0        0.02       -0.34      0.34 o 
   5   8   0        7.78        7.65      1.18 o 
   6   8   0        0.01        0.44      0.39 o 
   7   8   0       11.68       10.78      1.00 o 
   8   8   0        0.85        0.58      0.79 o 
   9   8   0       12.89       13.05      2.16 o 
  10   8   0        5.26        4.57      0.79 o 
  11   8   0       35.68       36.02      1.65 o 
  -7   9   0        7.61        7.08      1.78 o 
  -6   9   0       44.86       48.99      2.65 o 
  -5   9   0       28.68       33.20      2.92 o 
  -4   9   0       21.78       21.70      1.38 o 
  -3   9   0      144.42      139.43      3.01 o 
  -2   9   0      380.04      378.75      5.00 o 
  -1   9   0      407.69      427.61      6.49 o 
   0   9   0       33.56       31.32      1.14 o 
   1   9   0        2.64        2.64      0.45 o 
   2   9   0       70.76       77.00      1.32 o 
   3   9   0       23.22       22.23      1.15 o 
   4   9   0        1.10        0.47      0.35 o 
   5   9   0        0.01        0.24      0.42 o 
   6   9   0        1.47        1.59      0.62 o 
   7   9   0        6.85        6.47      0.90 o 
   8   9   0        0.62       -0.02      0.64 o 
   9   9   0        0.99        1.06      0.70 o 
  10   9   0        0.20        0.73      0.59 o 
  -6  10   0        7.16        7.45      1.20 o 
  -5  10   0      205.42      225.31      5.44 o 
  -4  10   0       75.07       84.83      3.77 o 
  -3  10   0        1.93        1.77      0.88 o 
  -2  10   0       44.76       46.17      2.55 o 
  -1  10   0        9.31        8.61      1.17 o 
   0  10   0        0.30        0.23      0.61 o 
   1  10   0      129.42      136.53      2.58 o 
   2  10   0        1.03        1.06      1.26 o 
   3  10   0       30.69       33.26      1.23 o 
   4  10   0       33.44       34.45      1.25 o 
   5  10   0       89.78       93.00      2.73 o 
   6  10   0        3.01        4.14      0.84 o 
   7  10   0       27.34       25.38      1.70 o 
   8  10   0        5.68        4.08      1.20 o 
   9  10   0        1.04        0.27      0.66 o 
  10  10   0        0.05        0.59      0.65 o 
  -5  11   0       15.13       14.31      2.06 o 
  -4  11   0        2.15        2.04      1.08 o 
  -3  11   0        0.34        0.14      0.76 o 
  -2  11   0        9.38        6.88      1.32 o 
  -1  11   0        5.03        5.93      1.46 o 
   0  11   0      170.80      164.17      4.46 o 
   1  11   0       24.45       24.16      1.18 o 
   2  11   0       18.06       17.53      1.55 o 
   3  11   0        6.03        7.09      0.95 o 
   4  11   0       15.36       13.38      1.06 o 
   5  11   0        0.39        0.74      0.54 o 
   6  11   0        2.52        1.67      0.79 o 
   7  11   0        4.12        3.14      0.89 o 
   8  11   0        0.33        0.44      0.70 o 
   9  11   0        4.69        4.62      0.97 o 
  -4  12   0        1.73        1.12      0.92 o 
  -3  12   0      172.69      173.05      5.84 o 
  -2  12   0        0.19        1.19      0.93 o 
  -1  12   0        5.81        6.01      1.22 o 
   0  12   0       11.08       10.18      1.69 o 
   1  12   0       21.08       22.15      2.17 o 
   2  12   0      159.79      156.95      5.38 o 
   3  12   0       21.97       23.38      4.80 o 
   4  12   0        0.13        1.15      0.70 o 
   5  12   0       33.39       35.54      1.63 o 
   6  12   0        4.09        5.07      1.04 o 
   7  12   0       19.96       15.56      1.54 o 
   8  12   0        1.14        1.51      0.85 o 
  -2  13   0       23.36       23.15      2.29 o 
  -1  13   0       11.56        8.67      1.41 o 
   0  13   0        8.98        7.92      1.13 o 
   1  13   0       13.16        8.78      1.48 o 
   2  13   0       50.66       51.37      3.06 o 
   3  13   0        1.56        0.95      1.06 o 
   4  13   0       16.15       13.90      2.05 o 
   5  13   0       26.63       27.15      1.91 o 
   6  13   0       16.14       15.32      2.10 o 
   7  13   0        0.32       -0.14      0.85 o 
   1  14   0        8.99        8.40      1.53 o 
   2  14   0        3.54        2.92      1.17 o 
   3  14   0       28.29       30.82      2.60 o 
   4  14   0       72.42       70.52      3.90 o 
  -6 -13   1        3.22        1.99      0.78 o 
  -5 -13   1        4.04        5.35      1.04 o 
  -4 -13   1       19.37       17.18      2.17 o 
  -3 -13   1        0.00        0.31      0.91 o 
  -2 -13   1       35.95       36.62      2.64 o 
  -1 -13   1       76.69       74.41      3.52 o 
   0 -13   1       13.48       13.89      1.67 o 
   1 -13   1       25.95       20.51      1.98 o 
   2 -13   1       35.73       36.71      2.48 o 
  -8 -12   1       11.61       12.51      1.42 o 
  -7 -12   1        3.13        1.74      0.87 o 
  -6 -12   1       14.94       12.75      1.45 o 
  -5 -12   1        3.14        2.61      0.72 o 
  -4 -12   1        1.24        2.57      0.94 o 
  -3 -12   1        4.18        1.92      1.12 o 
  -2 -12   1      160.82      157.66      5.44 o 
  -1 -12   1      102.03       99.57      4.07 o 
   0 -12   1       31.03       33.69      2.90 o 
   1 -12   1       12.36       11.42      1.53 o 
   2 -12   1        4.13        3.63      1.10 o 
   3 -12   1       52.88       52.39      3.07 o 
   4 -12   1       30.07       31.23      2.50 o 
  -9 -11   1        0.01        0.20      0.69 o 
  -8 -11   1       18.29       14.85      1.48 o 
  -7 -11   1        0.04        0.34      0.65 o 
  -6 -11   1        0.42       -0.12      0.61 o 
  -5 -11   1        3.11        3.71      0.70 o 
  -4 -11   1       86.10       87.93      2.92 o 
  -3 -11   1        3.76        3.40      0.88 o 
  -2 -11   1        1.53        1.75      0.93 o 
  -1 -11   1        0.09       -0.06      0.40 o 
   0 -11   1      233.08      247.15      6.53 o 
   1 -11   1      118.94      117.54      2.79 o 
   2 -11   1      106.75       96.16      3.87 o 
   3 -11   1       40.92       33.66      2.41 o 
   4 -11   1       32.45       28.17      2.30 o 
   5 -11   1      101.29      104.98      4.52 o 
 -10 -10   1        4.19        4.22      0.93 o 
  -9 -10   1        4.90        4.10      1.35 o 
  -8 -10   1       26.17       22.01      1.64 o 
  -7 -10   1        0.00       -0.54      0.57 o 
  -6 -10   1        2.48        2.59      0.76 o 
  -5 -10   1        7.25        9.00      1.09 o 
  -4 -10   1       14.84       15.21      1.07 o 
  -3 -10   1        4.81        3.52      0.56 o 
  -2 -10   1        1.31        0.41      0.56 o 
  -1 -10   1        5.95        4.88      0.66 o 
   0 -10   1       82.70       83.24      2.26 o 
   1 -10   1      246.86      246.85      4.43 o 
   2 -10   1      198.73      197.03      5.80 o 
   3 -10   1       94.33       93.45      3.81 o 
   4 -10   1        0.01        0.71      0.81 o 
   5 -10   1        3.98        1.47      1.04 o 
   6 -10   1        3.64        6.56      2.67 o 
 -10  -9   1        0.23        0.30      0.61 o 
  -9  -9   1        6.07        7.03      1.33 o 
  -8  -9   1       64.78       66.11      2.31 o 
  -7  -9   1       23.40       23.58      1.58 o 
  -6  -9   1        0.42        1.19      0.60 o 
  -5  -9   1       47.56       46.15      1.86 o 
  -4  -9   1        3.44        3.07      0.52 o 
  -3  -9   1        0.00        0.11      0.33 o 
  -2  -9   1       13.99       14.12      0.88 o 
  -1  -9   1        0.03        0.07      0.32 o 
   0  -9   1       40.44       46.12      1.58 o 
   1  -9   1       11.20       11.56      0.93 o 
   2  -9   1      108.79      108.65      2.35 o 
   3  -9   1        2.96        1.71      0.56 o 
   4  -9   1        1.80        0.83      0.50 o 
   5  -9   1        2.91        5.74      1.28 o 
   6  -9   1      152.62      154.32      4.78 o 
   7  -9   1      143.24      168.05      6.78 o 
 -11  -8   1       22.42       18.84      1.40 o 
 -10  -8   1        0.03       -0.05      0.70 o 
  -9  -8   1        0.38       -0.47      0.47 o 
  -8  -8   1       68.12       69.75      2.22 o 
  -7  -8   1       40.12       41.97      1.72 o 
  -6  -8   1       81.89       85.10      2.41 o 
  -5  -8   1        0.03       -0.65      0.74 o 
  -4  -8   1       12.34       10.71      0.79 o 
  -3  -8   1        0.42        0.74      0.33 o 
  -2  -8   1        6.90        8.64      0.47 o 
  -1  -8   1       14.33       13.51      0.63 o 
   0  -8   1      116.34      131.65      2.92 o 
   1  -8   1      170.29      169.12      2.61 o 
   2  -8   1       70.10       79.31      1.42 o 
   3  -8   1      168.13      165.10      4.61 o 
   4  -8   1        0.39        0.42      0.40 o 
   5  -8   1       75.36       82.68      2.31 o 
   6  -8   1       12.92       10.53      1.42 o 
   7  -8   1       19.34       21.49      3.74 o 
   8  -8   1       51.53       55.38      3.74 o 
 -11  -7   1       32.87       29.87      4.55 o 
 -10  -7   1        0.14       -0.16      0.53 o 
  -9  -7   1        2.47        0.57      0.70 o 
  -8  -7   1       17.06       16.67      1.19 o 
  -7  -7   1        2.94        4.02      0.68 o 
  -6  -7   1        5.80        5.68      0.73 o 
  -5  -7   1      221.95      229.96      4.01 o 
  -4  -7   1       20.27       15.58      1.08 o 
  -3  -7   1      316.18      337.91      4.19 o 
  -2  -7   1        1.70        1.53      0.39 o 
  -1  -7   1        0.03        0.06      0.16 o 
   0  -7   1       10.11       12.91      0.88 o 
   1  -7   1       29.19       32.36      0.91 o 
   2  -7   1      227.27      243.38      2.60 o 
   3  -7   1      117.77       99.13      1.95 o 
   4  -7   1       56.31       41.75      1.20 o 
   5  -7   1       13.99       11.74      1.27 o 
   6  -7   1        0.39        0.56      0.51 o 
   7  -7   1       53.83       60.50      2.17 o 
   8  -7   1       28.93       31.69      2.37 o 
   9  -7   1       37.87       39.37      2.31 o 
 -11  -6   1       13.13       10.44      3.13 o 
 -10  -6   1       11.55       11.23      0.97 o 
  -9  -6   1      139.26      146.89      3.33 o 
  -8  -6   1       24.65       26.79      2.83 o 
  -7  -6   1        5.41        3.96      0.67 o 
  -6  -6   1      164.43      180.10      3.68 o 
  -5  -6   1      421.20      450.92      7.53 o 
  -4  -6   1       68.21       73.00      3.01 o 
  -3  -6   1       10.14        9.98      0.66 o 
  -2  -6   1       18.70       17.42      0.46 o 
  -1  -6   1      246.55      243.81      2.01 o 
   0  -6   1      500.04      554.67      4.21 o 
   1  -6   1        3.00        2.50      0.35 o 
   2  -6   1       51.80       48.13      0.86 o 
   3  -6   1       13.05        6.69      0.47 o 
   4  -6   1       40.23       35.22      1.04 o 
   5  -6   1       15.73       17.15      1.34 o 
   6  -6   1        1.96        1.42      0.67 o 
   7  -6   1        0.19        0.78      0.67 o 
   8  -6   1        0.96        1.31      0.78 o 
   9  -6   1       46.77       46.46      2.38 o 
 -12  -5   1       14.01       10.46      3.38 o 
 -11  -5   1       20.41       16.20      1.60 o 
 -10  -5   1        1.77        2.50      0.81 o 
  -9  -5   1      116.11      122.74      2.78 o 
  -8  -5   1       36.76       39.41      1.45 o 
  -7  -5   1       10.30       12.17      0.92 o 
  -6  -5   1      132.92      130.43      3.72 o 
  -5  -5   1       18.84       25.51      2.40 o 
  -4  -5   1       73.29       81.27      1.46 o 
  -3  -5   1       48.43       52.14      1.08 o 
  -2  -5   1       40.24       34.88      0.54 o 
  -1  -5   1       69.74       81.85      0.89 o 
   0  -5   1      659.60      726.86      5.41 o 
   1  -5   1        7.13        5.11      0.29 o 
   2  -5   1       96.10      111.91      1.12 o 
   3  -5   1        4.73        5.60      0.48 o 
   4  -5   1        2.05        4.24      0.63 o 
   5  -5   1      453.09      397.43      7.19 o 
   6  -5   1        4.32        8.58      1.21 o 
   7  -5   1        0.03        0.37      0.55 o 
   8  -5   1        7.71        7.60      1.43 o 
   9  -5   1        0.01       -0.53      0.53 o 
  10  -5   1        0.02       -0.77      0.77 o 
 -12  -4   1        2.33        2.42      0.79 o 
 -11  -4   1       15.49       23.25      1.61 o 
 -10  -4   1        0.15        0.87      0.60 o 
  -9  -4   1      136.24      135.10      3.70 o 
  -8  -4   1      128.29      139.33      2.72 o 
  -7  -4   1      182.25      195.12      3.39 o 
  -6  -4   1       57.46       56.73      1.26 o 
  -5  -4   1       88.83       84.74      1.04 o 
  -4  -4   1      468.79      487.20      3.93 o 
  -3  -4   1     6291.68     6756.41     57.46 o 
  -2  -4   1      107.14      118.18      1.72 o 
  -1  -4   1      401.67      407.98      3.12 o 
   0  -4   1      189.77      211.00      1.76 o 
   1  -4   1      774.50      821.41      5.40 o 
   2  -4   1       29.24       30.52      0.46 o 
   3  -4   1       17.57       14.80      0.46 o 
   4  -4   1       12.58        8.93      0.59 o 
   5  -4   1       10.45       13.68      0.83 o 
   6  -4   1       10.27        4.92      0.66 o 
   7  -4   1      117.30       95.50      4.70 o 
   8  -4   1        2.72        1.64      0.64 o 
   9  -4   1        3.81        3.66      0.90 o 
  10  -4   1       14.75       13.43      1.87 o 
 -12  -3   1       14.04       11.74      1.31 o 
 -11  -3   1       16.24       18.18      1.42 o 
 -10  -3   1       69.59       71.87      2.52 o 
  -9  -3   1       90.16       95.42      2.78 o 
  -8  -3   1        8.05        8.90      0.85 o 
  -7  -3   1        1.76        0.75      0.25 o 
  -6  -3   1       79.86       82.37      1.14 o 
  -5  -3   1      567.56      597.73      4.68 o 
  -4  -3   1       19.75       28.91      0.49 o 
  -3  -3   1      146.29      155.14      1.62 o 
  -2  -3   1      572.38      621.41      8.24 o 
  -1  -3   1      981.73     1018.72      7.75 o 
   0  -3   1       16.05       19.48      0.44 o 
   1  -3   1     2339.01     2379.38     17.55 o 
   2  -3   1        0.34        1.39      0.31 o 
   3  -3   1      124.79      142.87      1.57 o 
   4  -3   1       47.28       49.42      0.88 o 
   5  -3   1       27.95       32.41      0.94 o 
   6  -3   1        5.40        3.06      0.48 o 
   7  -3   1       24.18       20.81      5.48 o 
   8  -3   1        4.62        6.22      0.90 o 
   9  -3   1       21.17       18.18      1.51 o 
  10  -3   1        0.98        1.98      1.13 o 
  11  -3   1        0.05        0.14      0.81 o 
 -12  -2   1        8.52        8.62      1.19 o 
 -11  -2   1        0.04        1.42      0.65 o 
 -10  -2   1        0.27        0.07      0.56 o 
  -9  -2   1       50.11       56.19      1.96 o 
  -8  -2   1        7.28        7.28      1.22 o 
  -7  -2   1       56.37       63.78      1.78 o 
  -6  -2   1      729.81      769.67      6.39 o 
  -5  -2   1      230.84      237.86      2.09 o 
  -4  -2   1        1.38        3.18      0.38 o 
  -3  -2   1      390.35      416.92      3.37 o 
  -2  -2   1      359.28      367.26      3.16 o 
  -1  -2   1    27533.28    25628.85    282.00 o 
   0  -2   1     2865.68     3013.46     30.38 o 
   1  -2   1      925.25      943.86      9.97 o 
   2  -2   1       22.62       22.37      0.59 o 
   3  -2   1      781.03      858.63      6.30 o 
   4  -2   1       76.19       84.87      1.10 o 
   5  -2   1      470.41      470.20      4.50 o 
   6  -2   1       23.86       20.44      0.86 o 
   7  -2   1        0.15        1.00      0.90 o 
   8  -2   1        0.03        1.11      0.50 o 
   9  -2   1        2.78        5.34      0.95 o 
  10  -2   1       26.49       26.79      1.67 o 
  11  -2   1        9.04        7.77      1.34 o 
 -12  -1   1        2.16        3.20      0.90 o 
 -11  -1   1        4.43        4.09      0.88 o 
 -10  -1   1        0.27        0.51      0.58 o 
  -9  -1   1        0.03        0.13      0.40 o 
  -8  -1   1        5.47        3.70      0.51 o 
  -7  -1   1       87.56       88.36      1.47 o 
  -6  -1   1      213.67      207.03      2.40 o 
  -5  -1   1       41.04       29.92      0.81 o 
  -4  -1   1       32.12       26.75      0.59 o 
  -3  -1   1      383.00      403.76      3.96 o 
  -2  -1   1      444.28      448.23      4.20 o 
  -1  -1   1     2935.60     2950.65     25.46 o 
   0  -1   1       17.00       18.76      0.81 o 
   1  -1   1     8345.18     8295.33    110.66 o 
   2  -1   1      865.46      930.86     10.99 o 
   3  -1   1      320.09      349.89      3.41 o 
   4  -1   1        9.04       11.56      0.44 o 
   5  -1   1      232.73      260.60      2.55 o 
   6  -1   1        1.38        1.77      0.34 o 
   7  -1   1      152.27      132.49      2.48 o 
   8  -1   1       10.33        9.29      0.99 o 
   9  -1   1        5.39        5.40      0.75 o 
  10  -1   1        6.07        4.43      0.95 o 
  11  -1   1       19.22       23.75      3.17 o 
  12  -1   1       12.39       13.16      1.59 o 
 -11   0   1       20.21       18.36      1.54 o 
 -10   0   1       52.59       55.08      3.53 o 
  -9   0   1        7.09        8.77      2.25 o 
  -8   0   1       13.27       13.57      1.37 o 
  -7   0   1        3.38        4.55      0.55 o 
  -6   0   1       45.53       42.98      0.89 o 
  -5   0   1      378.05      407.58      3.49 o 
  -4   0   1     1613.57     1818.81     14.91 o 
  -3   0   1        0.05        0.28      0.15 o 
  -2   0   1      125.33      154.03      2.85 o 
  -1   0   1     1191.89     1244.56     11.83 o 
   0   0   1     1676.17     1708.38     19.43 o 
   1   0   1      765.57      788.72      6.90 o 
   2   0   1       12.26       11.25      0.26 o 
   3   0   1      883.90      968.34     10.73 o 
   4   0   1      129.82      142.86      1.89 o 
   5   0   1      358.34      395.45      5.62 o 
   6   0   1       20.92       18.28      0.76 o 
   7   0   1      146.05      140.90      3.97 o 
   8   0   1        6.62        5.33      0.95 o 
   9   0   1       79.91       76.91      2.05 o 
  10   0   1        5.28        5.25      1.54 o 
  11   0   1       42.53       47.72      8.16 o 
  12   0   1       42.93       44.98      2.25 o 
 -11   1   1       10.78        8.83      1.34 o 
 -10   1   1       12.02        9.79      1.09 o 
  -9   1   1       74.00       84.94      2.55 o 
  -8   1   1        3.57        2.86      0.68 o 
  -7   1   1       34.38       36.03      1.23 o 
  -6   1   1       81.67       83.87      1.46 o 
  -5   1   1       60.76       66.22      1.17 o 
  -4   1   1      226.77      253.17      2.36 o 
  -3   1   1       87.16      101.10      1.46 o 
  -2   1   1      417.47      373.75      2.96 o 
  -1   1   1     2233.56     2288.39     23.02 o 
   0   1   1       10.42        8.65      0.45 o 
   1   1   1     1511.55     1544.48     14.84 o 
   2   1   1      358.24      369.26      3.84 o 
   3   1   1      177.77      198.27      2.90 o 
   4   1   1     1040.61     1132.88     13.17 o 
   5   1   1      522.18      622.80      8.05 o 
   6   1   1        0.33        0.17      0.19 o 
   7   1   1       81.45       83.49      1.58 o 
   8   1   1        5.60        4.03      1.24 o 
   9   1   1       64.22       63.63      3.92 o 
  10   1   1        5.97        5.25      0.63 o 
  11   1   1       44.82       42.53      1.81 o 
  12   1   1        1.46        1.90      0.70 o 
 -11   2   1        2.53        1.60      0.91 o 
 -10   2   1       13.35       12.88      1.35 o 
  -9   2   1        0.25        1.05      0.56 o 
  -8   2   1      248.13      226.24      4.69 o 
  -7   2   1        0.26       -0.33      0.36 o 
  -6   2   1      201.11      203.77      3.39 o 
  -5   2   1        4.60        5.58      0.47 o 
  -4   2   1      347.72      351.41      3.21 o 
  -3   2   1      251.32      273.64      2.73 o 
  -2   2   1      705.86      808.23      5.71 o 
  -1   2   1     1096.25     1133.20      7.34 o 
   0   2   1     2359.14     2402.88     19.78 o 
   1   2   1      194.09      199.96      1.55 o 
   2   2   1     3026.82     3111.55     27.28 o 
   3   2   1        8.86       10.16      0.38 o 
   4   2   1      554.79      576.76      5.85 o 
   5   2   1       47.34       46.02      1.53 o 
   6   2   1      145.97      157.68      3.00 o 
   7   2   1      240.93      254.57      4.39 o 
   8   2   1       83.38       83.35      4.05 o 
   9   2   1       78.35       79.32      4.26 o 
  11   2   1        1.33        0.59      0.47 o 
  12   2   1       28.75       28.44      1.50 o 
 -11   3   1      113.68      119.85      4.63 o 
 -10   3   1        5.01        3.93      1.17 o 
  -9   3   1       21.38       16.44      1.61 o 
  -8   3   1       24.42       22.28      1.50 o 
  -7   3   1       54.45       65.71      2.28 o 
  -6   3   1      144.97      137.37      2.76 o 
  -5   3   1        3.88        3.97      1.05 o 
  -4   3   1       14.50        7.14      0.48 o 
  -3   3   1       65.90       69.63      1.01 o 
  -2   3   1      834.26      891.19      5.96 o 
  -1   3   1      118.58      124.19      1.12 o 
   0   3   1      834.05      849.12      5.66 o 
   1   3   1      171.49      173.06      1.48 o 
   2   3   1      140.23      135.20      1.21 o 
   3   3   1      488.50      515.86      3.87 o 
   4   3   1       94.16       99.94      1.31 o 
   5   3   1       11.27       12.00      0.43 o 
   6   3   1        0.04        0.52      0.22 o 
   7   3   1       38.33       51.66      1.07 o 
   8   3   1      119.08      118.93      4.73 o 
  11   3   1       59.38       58.27      1.87 o 
  12   3   1        2.64        2.62      0.64 o 
 -10   4   1       42.87       43.33      2.87 o 
  -9   4   1       29.67       35.50      3.34 o 
  -8   4   1        6.22        4.13      0.88 o 
  -7   4   1        4.62        1.38      0.73 o 
  -6   4   1        0.75       -0.23      0.40 o 
  -5   4   1      106.25       75.30      1.92 o 
  -4   4   1       33.11       34.72      1.20 o 
  -3   4   1        0.00       -0.12      0.19 o 
  -2   4   1      197.73      217.50      1.98 o 
  -1   4   1      265.82      280.62      2.10 o 
   0   4   1      119.63      120.11      1.10 o 
   1   4   1       34.03       29.90      0.47 o 
   2   4   1      448.77      486.30      3.20 o 
   3   4   1       14.24       17.61      0.35 o 
   4   4   1       32.40       23.75      0.44 o 
   5   4   1      120.11      141.12      1.44 o 
   6   4   1        5.66        6.10      0.52 o 
   7   4   1       10.94        8.20      0.37 o 
   8   4   1       11.09       13.46      1.00 o 
   9   4   1        0.00        0.01      0.32 o 
  10   4   1        0.83        1.74      0.50 o 
  11   4   1       64.79       67.03      1.98 o 
  12   4   1       44.31       46.26      1.86 o 
 -10   5   1        7.52        7.21      1.55 o 
  -9   5   1       28.79       31.68      2.53 o 
  -8   5   1      116.40      132.84      3.99 o 
  -7   5   1       47.57       40.39      2.06 o 
  -6   5   1        6.38        7.15      0.99 o 
  -5   5   1       78.56       55.15      2.13 o 
  -4   5   1       42.60       55.81      1.46 o 
  -3   5   1        0.59        0.96      0.38 o 
  -2   5   1      192.46      221.22      1.99 o 
  -1   5   1     1045.84     1111.79      6.81 o 
   0   5   1      155.72      175.20      1.46 o 
   1   5   1        6.88        6.94      0.25 o 
   2   5   1      188.74      198.42      1.54 o 
   3   5   1       21.47       24.53      0.46 o 
   4   5   1      166.33      177.36      1.31 o 
   5   5   1        3.08        5.44      0.34 o 
   6   5   1       96.12       98.77      1.54 o 
   7   5   1       10.30        9.72      0.60 o 
   8   5   1        8.46        8.96      0.57 o 
   9   5   1       10.64       11.21      0.72 o 
  10   5   1      192.64      200.07      4.41 o 
  11   5   1        0.14        0.04      0.47 o 
  12   5   1        4.79        3.28      1.68 o 
  -9   6   1      169.31      183.32      6.52 o 
  -8   6   1      105.23      120.61      3.99 o 
  -7   6   1      184.35      199.42      5.06 o 
  -6   6   1       75.03       80.99      4.66 o 
  -5   6   1       23.54       17.15      1.46 o 
  -4   6   1      102.09       98.52      2.00 o 
  -3   6   1       43.92       34.66      0.93 o 
  -2   6   1      310.96      316.93      2.95 o 
  -1   6   1       45.98       56.39      0.80 o 
   0   6   1      456.82      480.66      3.57 o 
   1   6   1      112.00      118.44      1.05 o 
   2   6   1      189.19      186.42      1.48 o 
   3   6   1        0.56        1.19      0.17 o 
   4   6   1       21.58       24.26      0.54 o 
   5   6   1       14.97       17.24      1.18 o 
   6   6   1        6.33        5.51      0.55 o 
   7   6   1        2.52        3.09      0.65 o 
   8   6   1        0.72       -0.23      0.34 o 
   9   6   1        9.41        8.58      1.32 o 
  10   6   1       60.74       61.47      1.66 o 
  11   6   1       10.92       10.41      1.14 o 
  12   6   1       23.59       25.27      1.55 o 
  -9   7   1        4.34        2.96      1.32 o 
  -8   7   1       62.80       63.11      3.71 o 
  -7   7   1       15.84       11.16      1.40 o 
  -6   7   1       11.98       13.38      2.74 o 
  -5   7   1        3.88        2.98      0.84 o 
  -4   7   1        4.98        3.15      0.57 o 
  -3   7   1      434.41      396.65      4.68 o 
  -2   7   1      264.87      294.32      2.71 o 
  -1   7   1       34.64       37.46      0.73 o 
   0   7   1       42.14       42.78      0.74 o 
   1   7   1       16.43       16.09      0.43 o 
   2   7   1        2.22        3.87      0.25 o 
   3   7   1       30.48       35.52      0.88 o 
   4   7   1       33.20       31.21      1.10 o 
   5   7   1        0.42       -0.27      0.27 o 
   6   7   1        0.00        0.14      0.37 o 
   7   7   1       29.53       35.83      1.66 o 
   8   7   1        4.80        3.05      1.13 o 
   9   7   1       17.38       16.76      1.12 o 
  10   7   1        1.65        1.25      0.52 o 
  11   7   1       22.12       23.90      1.21 o 
  12   7   1        6.09        6.03      1.07 o 
  -8   8   1       13.59       11.90      1.52 o 
  -7   8   1       55.15       57.13      2.82 o 
  -6   8   1       36.92       43.55      2.39 o 
  -5   8   1       40.94       46.58      1.71 o 
  -4   8   1        6.58        6.64      0.68 o 
  -3   8   1      116.22      107.91      2.01 o 
  -2   8   1       15.09       11.88      0.57 o 
  -1   8   1      298.06      303.85      3.37 o 
   0   8   1      206.65      221.89      2.79 o 
   1   8   1        9.12       11.46      0.80 o 
   2   8   1       84.42       86.09      1.25 o 
   3   8   1      190.06      202.35      2.54 o 
   4   8   1        0.99        0.91      0.43 o 
   5   8   1       13.13       12.99      0.92 o 
   6   8   1       38.77       36.51      1.32 o 
   7   8   1        8.69        9.66      0.92 o 
   8   8   1       14.79       14.59      1.51 o 
   9   8   1       10.24       10.17      1.60 o 
  10   8   1       48.00       51.65      1.85 o 
  11   8   1        5.74        6.39      0.85 o 
  -7   9   1       11.43       11.74      1.56 o 
  -6   9   1       69.81       76.88      2.63 o 
  -5   9   1        0.68        2.83      0.71 o 
  -4   9   1        5.30        5.85      1.07 o 
  -3   9   1        0.08       -0.21      0.59 o 
  -2   9   1        1.79        1.08      0.70 o 
  -1   9   1      180.97      174.26      3.39 o 
   0   9   1        0.00       -0.30      0.30 o 
   1   9   1        0.32        0.20      0.29 o 
   2   9   1       18.89       21.47      0.71 o 
   3   9   1       83.78       88.93      1.83 o 
   4   9   1        1.65        2.77      0.46 o 
   5   9   1        0.63        0.57      0.52 o 
   6   9   1        5.26        5.39      0.81 o 
   7   9   1        8.19        8.92      0.99 o 
   8   9   1       16.90       15.72      1.31 o 
   9   9   1        3.62        3.99      0.86 o 
  10   9   1        0.03        0.44      0.78 o 
  11   9   1       24.38       19.97      1.43 o 
  -6  10   1        1.20        1.52      0.83 o 
  -5  10   1        0.03        0.90      0.75 o 
  -4  10   1        0.44        0.83      1.02 o 
  -3  10   1        9.56       11.39      1.60 o 
  -2  10   1       29.10       31.78      2.12 o 
  -1  10   1      165.73      162.68      3.98 o 
   0  10   1      248.37      243.72      4.38 o 
   1  10   1      353.26      353.46      4.94 o 
   2  10   1      170.20      182.98      5.49 o 
   3  10   1       13.38       13.31      0.90 o 
   4  10   1       97.44       97.79      2.05 o 
   5  10   1        1.39        1.11      0.61 o 
   6  10   1        2.44        1.65      0.66 o 
   7  10   1        2.68        1.97      0.70 o 
   8  10   1       19.83       19.34      1.70 o 
   9  10   1        6.71        6.73      1.14 o 
  10  10   1        1.88        1.03      0.68 o 
  -5  11   1        9.13       10.12      1.76 o 
  -4  11   1       42.82       42.77      2.79 o 
  -3  11   1        0.40       -0.15      0.73 o 
  -2  11   1        2.34        1.44      0.87 o 
  -1  11   1        0.47       -0.42      0.42 o 
   0  11   1       39.09       35.02      1.50 o 
   1  11   1       21.49       18.74      1.12 o 
   2  11   1        0.10        0.34      0.61 o 
   3  11   1       82.44       86.49      2.18 o 
   4  11   1        2.03        2.41      0.59 o 
   5  11   1       12.13       12.81      1.05 o 
   6  11   1       19.12       16.63      1.46 o 
   7  11   1        7.88        7.99      1.45 o 
   8  11   1       11.17       10.38      2.22 o 
   9  11   1        0.91        1.02      0.73 o 
  -4  12   1        3.53        4.47      1.26 o 
  -3  12   1        2.03        2.89      1.11 o 
  -2  12   1       65.49       62.11      3.15 o 
  -1  12   1       16.69       17.40      1.85 o 
   0  12   1        7.95        7.88      0.88 o 
   1  12   1       27.03       23.39      2.24 o 
   2  12   1       24.20       20.75      2.22 o 
   3  12   1       10.72       10.67      1.37 o 
   4  12   1       51.79       51.73      1.82 o 
   5  12   1        1.34        2.07      0.64 o 
   6  12   1       41.67       45.99      2.26 o 
   7  12   1        2.43        2.30      0.85 o 
   8  12   1        1.31        1.16      0.77 o 
  -2  13   1        1.58        1.56      1.04 o 
  -1  13   1       19.60       17.56      1.87 o 
   0  13   1       30.53       31.22      1.45 o 
   1  13   1       21.32       21.16      2.18 o 
   2  13   1       10.75       10.01      1.67 o 
   3  13   1       27.06       29.68      2.46 o 
   4  13   1        1.89        1.10      0.82 o 
   5  13   1        1.68        0.78      0.75 o 
   6  13   1        5.92        5.12      0.89 o 
   7  13   1        4.83        5.38      1.13 o 
   1  14   1        4.33        3.45      1.12 o 
   2  14   1        0.10        0.63      1.02 o 
   3  14   1       72.88       69.57      3.75 o 
   4  14   1        2.89        0.13      1.07 o 
   5  14   1        2.43        1.28      0.99 o 
  -5 -13   2       27.66       25.69      2.64 o 
  -4 -13   2        0.72        0.89      1.02 o 
  -3 -13   2       13.41       15.72      2.12 o 
  -2 -13   2        0.39       -0.84      0.89 o 
  -1 -13   2       62.30       64.42      3.33 o 
   0 -13   2       13.10       13.33      1.63 o 
   1 -13   2       35.45       32.48      2.21 o 
  -7 -12   2        5.65        3.33      1.12 o 
  -6 -12   2        2.52        1.35      0.90 o 
  -5 -12   2       42.63       42.10      2.21 o 
  -4 -12   2       39.15       39.08      2.73 o 
  -3 -12   2       12.78        8.89      1.60 o 
  -2 -12   2        6.08        4.58      1.33 o 
  -1 -12   2        0.03       -0.21      0.79 o 
   0 -12   2       27.64       30.31      1.62 o 
   1 -12   2        2.91        2.66      0.94 o 
   2 -12   2      127.98      138.12      4.89 o 
   3 -12   2       53.69       60.82      3.31 o 
  -8 -11   2       30.18       28.53      2.25 o 
  -7 -11   2        7.89        7.60      1.16 o 
  -6 -11   2        7.21        7.27      1.12 o 
  -5 -11   2       10.50       11.06      1.67 o 
  -4 -11   2       19.04       18.80      1.28 o 
  -3 -11   2       29.82       31.86      2.59 o 
  -2 -11   2        0.10        0.82      0.80 o 
  -1 -11   2       14.16       16.38      1.04 o 
   0 -11   2        0.92        0.45      0.50 o 
   1 -11   2       23.21       22.39      2.16 o 
   2 -11   2        3.77        3.81      1.08 o 
   3 -11   2        1.90        2.69      0.97 o 
   4 -11   2       87.60      105.79      4.46 o 
   5 -11   2       20.38       21.38      2.39 o 
  -9 -10   2       50.10       51.93      2.26 o 
  -8 -10   2        1.47        1.99      0.79 o 
  -7 -10   2        1.21        0.89      0.71 o 
  -6 -10   2        1.01       -0.07      0.61 o 
  -5 -10   2        0.45        0.42      0.61 o 
  -4 -10   2        2.24        2.01      0.75 o 
  -3 -10   2        8.46        9.00      1.10 o 
  -2 -10   2        0.17        1.12      0.64 o 
  -1 -10   2        0.47        0.24      0.41 o 
   0 -10   2        7.41        7.23      0.98 o 
   1 -10   2      119.08      121.05      2.80 o 
   2 -10   2       32.55       36.07      2.27 o 
   3 -10   2       24.36       28.20      2.14 o 
   4 -10   2       22.62       26.13      2.15 o 
   5 -10   2       88.44       99.96      4.25 o 
   6 -10   2       60.20       70.22      2.80 o 
 -10  -9   2       18.49       19.67      1.57 o 
  -9  -9   2        5.20        5.12      0.96 o 
  -8  -9   2        2.30        1.40      1.03 o 
  -7  -9   2        5.98        5.17      0.88 o 
  -6  -9   2       38.31       37.29      1.80 o 
  -5  -9   2       65.73       66.47      4.15 o 
  -4  -9   2        2.09        1.95      0.53 o 
  -3  -9   2        2.65        2.17      0.46 o 
  -2  -9   2        2.12        1.46      0.42 o 
  -1  -9   2       11.01       10.84      0.78 o 
   0  -9   2        7.97        7.37      0.78 o 
   1  -9   2        3.27        4.50      0.65 o 
   2  -9   2      156.14      150.59      4.75 o 
   3  -9   2        1.61        1.15      0.78 o 
   4  -9   2        9.77       12.46      1.10 o 
   5  -9   2        1.70        1.32      0.58 o 
   6  -9   2       51.30       53.84      2.08 o 
   7  -9   2       43.86       35.56      3.50 o 
 -10  -8   2       37.64       36.39      4.19 o 
  -9  -8   2       42.81       47.91      2.02 o 
  -8  -8   2        0.01        0.43      0.55 o 
  -7  -8   2       50.50       52.88      1.99 o 
  -6  -8   2       84.74       87.51      2.62 o 
  -5  -8   2       40.89       44.26      1.76 o 
  -4  -8   2        7.08        6.34      0.68 o 
  -3  -8   2       52.36       56.51      1.51 o 
  -2  -8   2        8.75        9.77      0.57 o 
  -1  -8   2        1.06        0.80      0.36 o 
   0  -8   2       24.12       24.83      1.30 o 
   1  -8   2       36.64       33.93      1.29 o 
   2  -8   2       49.64       50.99      1.16 o 
   3  -8   2       54.90       49.03      1.52 o 
   4  -8   2       18.60       14.02      0.99 o 
   5  -8   2        0.09        0.20      0.43 o 
   6  -8   2        0.25        0.47      0.67 o 
   7  -8   2        1.60        2.14      1.11 o 
   8  -8   2       37.99       42.88      3.30 o 
 -11  -7   2        2.02       -0.20      1.18 o 
 -10  -7   2       19.00       20.19      1.42 o 
  -9  -7   2       26.51       25.56      1.57 o 
  -8  -7   2       86.21       84.57      2.42 o 
  -7  -7   2        8.49       10.54      0.99 o 
  -6  -7   2       22.02       23.01      1.30 o 
  -5  -7   2       26.98       31.56      1.40 o 
  -4  -7   2       39.41       43.17      1.57 o 
  -3  -7   2       99.15      102.29      3.38 o 
  -2  -7   2      183.84      205.93      2.43 o 
  -1  -7   2       59.62       65.97      1.23 o 
   0  -7   2       50.57       46.47      0.97 o 
   1  -7   2        2.11        1.63      0.29 o 
   2  -7   2        0.58        1.19      0.26 o 
   3  -7   2       51.02       43.52      1.34 o 
   4  -7   2      145.16      142.43      2.66 o 
   5  -7   2       90.23      101.36      3.33 o 
   6  -7   2       10.24       11.43      2.56 o 
   7  -7   2        4.88        4.79      1.05 o 
   8  -7   2        6.13        6.49      1.59 o 
   9  -7   2       16.92       16.16      2.36 o 
 -11  -6   2        0.15        0.76      0.74 o 
 -10  -6   2       87.76       91.69      2.68 o 
  -9  -6   2       57.23       64.55      5.90 o 
  -8  -6   2       14.67       14.06      1.18 o 
  -7  -6   2       93.44       85.94      2.46 o 
  -6  -6   2       51.90       54.55      1.91 o 
  -5  -6   2       60.09       59.77      2.01 o 
  -4  -6   2      818.59      856.47     10.45 o 
  -3  -6   2        0.02       -0.03      0.28 o 
  -2  -6   2      276.35      278.99      2.66 o 
  -1  -6   2        3.01        3.17      0.22 o 
   0  -6   2      232.39      245.25      2.03 o 
   1  -6   2      203.59      216.85      1.86 o 
   2  -6   2        7.37        8.51      0.42 o 
   3  -6   2        1.96        1.67      0.32 o 
   4  -6   2       34.29       36.30      1.05 o 
   5  -6   2        7.68        2.20      0.49 o 
   6  -6   2      158.95      139.58      3.10 o 
   7  -6   2       16.76       17.27      1.30 o 
   8  -6   2        1.19        1.34      0.74 o 
   9  -6   2        4.79        3.97      0.91 o 
 -11  -5   2       10.52       11.02      1.46 o 
 -10  -5   2        9.67        9.35      1.34 o 
  -9  -5   2      106.90      112.17      2.79 o 
  -8  -5   2        0.02        0.43      0.45 o 
  -7  -5   2        4.23        2.72      0.57 o 
  -6  -5   2      294.69      298.97      7.99 o 
  -5  -5   2      964.21      973.40     13.28 o 
  -4  -5   2        5.51        2.50      0.51 o 
  -3  -5   2      163.38      180.06      2.16 o 
  -2  -5   2      110.73      124.61      1.17 o 
  -1  -5   2      156.18      175.08      1.35 o 
   0  -5   2      834.19      893.08      6.24 o 
   1  -5   2      105.78      110.57      1.15 o 
   2  -5   2      153.64      174.01      1.53 o 
   3  -5   2       25.89       29.03      0.91 o 
   4  -5   2        0.13        0.18      0.27 o 
   5  -5   2        0.15       -0.05      0.28 o 
   6  -5   2        2.78        1.08      0.52 o 
   7  -5   2        0.00        0.26      0.56 o 
   8  -5   2        0.13       -0.46      0.54 o 
   9  -5   2        3.59        4.71      1.19 o 
  10  -5   2        0.23        0.42      0.63 o 
 -11  -4   2        1.37        1.34      0.75 o 
 -10  -4   2       53.40       55.17      2.48 o 
  -9  -4   2       58.83       62.15      2.54 o 
  -8  -4   2       66.19       65.21      1.88 o 
  -7  -4   2      226.49      229.57      4.05 o 
  -6  -4   2        0.04        0.28      0.34 o 
  -5  -4   2      143.45      160.74      2.67 o 
  -4  -4   2      329.55      315.24      3.09 o 
  -3  -4   2     1428.58     1638.19     38.93 o 
  -2  -4   2     1116.38     1169.31     12.74 o 
  -1  -4   2       48.65       67.98      1.16 o 
   0  -4   2      349.30      380.42      2.91 o 
   1  -4   2       23.03       24.01      0.45 o 
   2  -4   2     1611.88     1770.73     10.28 o 
   3  -4   2        3.61        4.65      0.30 o 
   4  -4   2      387.41      384.99      4.15 o 
   5  -4   2      115.80      111.87      2.51 o 
   6  -4   2        0.16        0.78      0.44 o 
   7  -4   2        0.05        0.57      0.55 o 
   8  -4   2       22.91       27.90      1.76 o 
   9  -4   2       29.77       23.28      1.93 o 
  10  -4   2        0.70       -0.68      0.68 o 
  11  -4   2        0.63       -0.12      0.60 o 
 -11  -3   2        1.18       -0.41      0.62 o 
 -10  -3   2        1.56        1.20      0.68 o 
  -9  -3   2        6.63        6.67      0.96 o 
  -8  -3   2        8.97       11.87      1.12 o 
  -7  -3   2      259.43      262.64      4.28 o 
  -6  -3   2      122.21      115.41      1.74 o 
  -5  -3   2       55.13       46.76      0.76 o 
  -4  -3   2       32.88       38.98      0.60 o 
  -3  -3   2     2648.34     2854.67     22.24 o 
  -2  -3   2      414.32      460.33      4.08 o 
  -1  -3   2      146.56      147.92      1.75 o 
   0  -3   2      353.16      376.93      3.20 o 
   1  -3   2      678.74      712.56      5.51 o 
   2  -3   2      292.74      339.55      3.28 o 
   3  -3   2       31.29       34.40      0.77 o 
   4  -3   2      239.73      262.01      2.78 o 
   5  -3   2       46.01       51.93      1.61 o 
   6  -3   2      323.20      286.33      4.06 o 
   7  -3   2       32.49       31.74      1.88 o 
   8  -3   2        8.57       10.20      1.12 o 
   9  -3   2        2.43        3.15      1.53 o 
  10  -3   2       69.30       72.36      2.79 o 
  11  -3   2        4.31        4.37      1.17 o 
 -11  -2   2       21.73       21.19      1.65 o 
 -10  -2   2        9.70       11.69      1.27 o 
  -9  -2   2       18.94       16.31      1.24 o 
  -8  -2   2       24.20       24.80      1.15 o 
  -7  -2   2       53.37       48.19      3.20 o 
  -6  -2   2      270.56      260.71      3.18 o 
  -5  -2   2       25.21       37.99      0.65 o 
  -4  -2   2      370.03      374.29      2.94 o 
  -3  -2   2      640.17      701.78     10.70 o 
  -2  -2   2        9.84       10.43      0.41 o 
  -1  -2   2    14525.53    14573.86    211.73 o 
   0  -2   2       39.49       46.30      1.12 o 
   1  -2   2      908.78      959.62     10.08 o 
   2  -2   2      217.14      235.51      2.82 o 
   3  -2   2      377.19      412.57      3.91 o 
   4  -2   2      382.38      434.61      5.05 o 
   5  -2   2        8.32        4.33      0.35 o 
   6  -2   2       11.20        6.51      0.73 o 
   7  -2   2       16.13       14.25      0.92 o 
   8  -2   2       31.08       24.33      1.35 o 
   9  -2   2       44.29       44.90      3.19 o 
  10  -2   2       34.88       39.12      1.96 o 
  11  -2   2       35.75       37.91      2.33 o 
 -11  -1   2       10.27       10.70      1.33 o 
 -10  -1   2       37.51       43.92      2.11 o 
  -9  -1   2       49.73       50.74      1.81 o 
  -8  -1   2        4.92        4.76      0.65 o 
  -7  -1   2       48.23       51.83      1.97 o 
  -6  -1   2       89.12       89.88      1.43 o 
  -5  -1   2       52.81       63.62      1.01 o 
  -4  -1   2      243.30      234.09      2.13 o 
  -3  -1   2      191.86      190.80      1.75 o 
  -2  -1   2      426.17      482.89      4.51 o 
  -1  -1   2     2056.60     2076.98     16.90 o 
   0  -1   2       40.35       43.73      0.68 o 
   1  -1   2      151.66      151.41      1.76 o 
   2  -1   2       33.71       49.66      0.91 o 
   3  -1   2      317.29      341.13      3.67 o 
   4  -1   2      659.55      792.19      6.20 o 
   5  -1   2      107.62      116.50      1.95 o 
   6  -1   2       55.10       59.85      1.16 o 
   7  -1   2        5.60        3.42      0.48 o 
   8  -1   2       37.55       32.78      1.74 o 
   9  -1   2        4.09        5.48      1.38 o 
  10  -1   2        7.60        6.21      1.25 o 
  11  -1   2        6.02        4.98      0.93 o 
  12  -1   2       18.33       17.42      1.76 o 
 -11   0   2        0.94        1.31      0.76 o 
 -10   0   2       39.41       42.89      2.38 o 
  -9   0   2       17.23       16.80      2.36 o 
  -8   0   2        2.46        2.72      0.51 o 
  -7   0   2       85.95       79.72      1.87 o 
  -6   0   2      133.86      141.05      2.02 o 
  -5   0   2       73.22       75.05      1.25 o 
  -4   0   2      197.98      208.74      2.17 o 
  -3   0   2       66.66       61.36      0.87 o 
  -2   0   2      762.12      814.34      6.77 o 
  -1   0   2      882.06      950.53      8.38 o 
   0   0   2      172.63      177.77      1.80 o 
   1   0   2     6581.80     6676.34     83.44 o 
   2   0   2       15.40       16.31      0.44 o 
   3   0   2      721.73      785.74      6.61 o 
   4   0   2      121.81      140.00      2.04 o 
   5   0   2      563.03      623.77      6.28 o 
   6   0   2      101.44      113.09      1.98 o 
   7   0   2       52.05       44.95      2.20 o 
   8   0   2       84.07       75.87      1.71 o 
   9   0   2        0.70        0.98      0.43 o 
  10   0   2       10.07       12.83      1.33 o 
  11   0   2      141.09      158.49      3.68 o 
  12   0   2       65.66       69.39      2.72 o 
 -11   1   2        0.67        1.49      0.81 o 
 -10   1   2        7.29        7.72      1.12 o 
  -9   1   2        4.41        3.63      0.66 o 
  -8   1   2        2.79        1.60      0.48 o 
  -7   1   2      265.31      251.55      4.09 o 
  -6   1   2      271.59      273.24      4.13 o 
  -5   1   2       34.48       22.67      1.07 o 
  -4   1   2       12.20       15.40      0.46 o 
  -3   1   2      389.16      419.14      4.45 o 
  -2   1   2      104.34      122.57      1.46 o 
  -1   1   2      331.95      315.43      3.16 o 
   0   1   2      136.77      127.00      1.59 o 
   1   1   2      511.15      521.44      4.74 o 
   2   1   2        7.66        8.53      0.29 o 
   3   1   2      392.03      436.42      4.73 o 
   4   1   2        4.64        3.26      0.53 o 
   5   1   2       91.07       95.38      2.66 o 
   6   1   2       17.27       11.28      1.10 o 
   7   1   2      262.80      272.43      3.61 o 
   8   1   2       17.92       18.55      2.00 o 
   9   1   2        2.27       -0.06      0.81 o 
  10   1   2       90.35       85.44      2.02 o 
  11   1   2       21.58       18.82      1.79 o 
  12   1   2        1.97        2.36      0.67 o 
 -11   2   2        8.20        7.55      1.37 o 
 -10   2   2      102.66      113.31      3.48 o 
  -9   2   2        6.12        3.85      1.86 o 
  -8   2   2       17.86       18.55      1.25 o 
  -7   2   2      169.75      161.62      3.18 o 
  -6   2   2       85.62       77.79      1.92 o 
  -5   2   2      103.32      104.08      1.88 o 
  -4   2   2       33.56       23.74      0.65 o 
  -3   2   2      137.65      144.86      2.26 o 
  -2   2   2      483.00      533.95      4.52 o 
  -1   2   2      258.02      261.74      2.26 o 
   0   2   2     2474.29     2526.03     25.37 o 
   1   2   2      413.28      436.01      4.07 o 
   2   2   2      181.23      181.24      1.79 o 
   3   2   2      159.93      137.30      1.51 o 
   4   2   2      238.00      274.43      2.33 o 
   5   2   2       15.42       15.90      1.08 o 
   6   2   2        0.03        0.92      0.38 o 
   7   2   2      109.64      120.70      5.10 o 
   8   2   2      219.95      213.08      5.11 o 
   9   2   2        0.00       -0.68      0.68 o 
  10   2   2        3.39        1.59      1.14 o 
 -11   3   2       37.26       39.91      2.76 o 
 -10   3   2       10.23       10.72      1.70 o 
  -9   3   2        8.78       10.23      1.23 o 
  -8   3   2        6.97        4.46      0.87 o 
  -7   3   2      127.39      126.02      2.83 o 
  -6   3   2      148.65      128.07      2.70 o 
  -5   3   2      151.19      165.38      3.56 o 
  -4   3   2       18.76       17.52      0.69 o 
  -3   3   2        4.67        1.83      0.25 o 
  -2   3   2      129.73      126.91      1.52 o 
  -1   3   2       34.92       24.88      0.46 o 
   0   3   2       69.91       69.81      0.90 o 
   1   3   2      749.92      778.05      5.99 o 
   2   3   2      296.16      317.46      2.94 o 
   3   3   2      399.85      432.90      3.35 o 
   4   3   2      493.97      579.84      4.13 o 
   5   3   2      427.61      454.76      3.78 o 
   6   3   2        2.89        4.35      0.35 o 
   7   3   2       17.18       14.09      1.17 o 
   8   3   2       65.02       59.48      2.38 o 
   9   3   2      118.46      111.25      4.96 o 
 -10   4   2       20.84       16.91      2.12 o 
  -9   4   2        8.16        8.26      1.95 o 
  -8   4   2      192.99      190.38      7.84 o 
  -7   4   2      117.70      125.86      5.82 o 
  -6   4   2      272.35      265.14     11.44 o 
  -5   4   2      434.36      373.41      5.48 o 
  -4   4   2        0.97        1.12      0.51 o 
  -3   4   2       20.61       13.19      0.60 o 
  -2   4   2       19.99       10.72      0.42 o 
  -1   4   2      362.76      401.62      2.79 o 
   0   4   2      512.69      509.92      3.25 o 
   1   4   2       35.72       33.64      0.48 o 
   2   4   2       33.67       26.62      0.47 o 
   3   4   2        0.77        0.34      0.12 o 
   4   4   2      133.38      161.75      1.38 o 
   5   4   2        1.32        1.16      0.15 o 
   6   4   2       16.53       11.50      0.42 o 
   7   4   2        0.93        1.25      0.22 o 
   8   4   2        0.02        0.09      0.35 o 
   9   4   2      209.79      193.21      7.73 o 
  10   4   2       81.23       69.41      4.70 o 
  11   4   2        2.78        2.88      1.67 o 
 -10   5   2       58.61       63.61      3.64 o 
  -9   5   2      173.18      192.78      6.47 o 
  -8   5   2       15.11        9.44      2.35 o 
  -7   5   2       68.07       64.97      2.60 o 
  -6   5   2       74.90       80.81      2.75 o 
  -5   5   2       21.59       19.64      1.32 o 
  -4   5   2      472.36      420.45      5.95 o 
  -3   5   2       99.44       97.86      2.27 o 
  -2   5   2      138.75      150.70      1.40 o 
  -1   5   2       52.72       39.41      0.61 o 
   0   5   2      353.43      384.22      2.66 o 
   1   5   2       14.27       13.59      0.35 o 
   2   5   2        0.98        2.67      0.19 o 
   3   5   2       49.59       50.23      0.66 o 
   4   5   2        3.58        3.32      0.22 o 
   5   5   2       60.49       58.26      0.77 o 
   6   5   2       70.44       90.64      1.21 o 
   7   5   2        4.13        8.59      0.50 o 
   8   5   2      135.72      125.84      1.84 o 
   9   5   2       16.27       18.26      1.28 o 
  10   5   2      105.46      104.48      2.48 o 
  11   5   2        4.10        4.12      0.94 o 
  12   5   2       13.31       11.54      1.46 o 
  -9   6   2        3.29        1.49      1.09 o 
  -8   6   2       12.44       14.20      1.61 o 
  -7   6   2        4.09        2.73      2.39 o 
  -6   6   2       43.71       41.19      2.07 o 
  -5   6   2       18.24       15.38      1.39 o 
  -4   6   2      481.98      476.26      5.55 o 
  -3   6   2      439.21      388.62      4.63 o 
  -2   6   2      201.56      197.66      2.07 o 
  -1   6   2       51.56       47.07      0.74 o 
   0   6   2      100.64      115.20      1.22 o 
   1   6   2       68.52       73.88      0.80 o 
   2   6   2        9.38        9.81      0.29 o 
   3   6   2      183.32      191.27      1.49 o 
   4   6   2        3.99        6.45      0.34 o 
   5   6   2       52.42       49.02      1.18 o 
   6   6   2       40.91       48.20      1.21 o 
   7   6   2      141.95      139.79      2.25 o 
   8   6   2        0.08        0.86      0.31 o 
   9   6   2       26.67       24.55      1.01 o 
  10   6   2       22.36       22.04      1.41 o 
  11   6   2       13.97       11.98      1.48 o 
  12   6   2        4.47        2.98      1.05 o 
  -9   7   2       17.49       17.89      2.52 o 
  -8   7   2       91.91       94.10      4.65 o 
  -7   7   2       10.45       14.88      3.35 o 
  -6   7   2        0.07        0.18      0.73 o 
  -5   7   2       20.58       18.97      3.34 o 
  -4   7   2       57.37       56.02      1.70 o 
  -3   7   2      143.01      135.97      2.36 o 
  -2   7   2      382.09      368.60      3.59 o 
  -1   7   2        0.12        0.18      0.17 o 
   0   7   2        1.31        0.89      0.22 o 
   1   7   2       22.52       29.51      0.56 o 
   2   7   2      448.08      474.01      3.24 o 
   3   7   2        2.16        1.64      0.25 o 
   4   7   2        0.01       -0.04      0.24 o 
   5   7   2       12.92        9.67      0.73 o 
   6   7   2        5.13        5.33      0.58 o 
   7   7   2        1.24        0.38      0.32 o 
   8   7   2        0.02        0.50      0.37 o 
   9   7   2       16.75       14.25      1.00 o 
  10   7   2       61.17       62.10      1.78 o 
  11   7   2        6.87        7.27      0.82 o 
  12   7   2       12.85       10.90      2.05 o 
  -8   8   2        1.05        1.08      1.16 o 
  -7   8   2       47.89       46.55      3.33 o 
  -6   8   2      175.36      177.71      4.93 o 
  -5   8   2        3.42        3.09      0.64 o 
  -4   8   2       69.52       71.05      2.03 o 
  -3   8   2       10.72        9.17      0.86 o 
  -2   8   2      209.97      203.25      2.25 o 
  -1   8   2      214.79      210.04      2.24 o 
   0   8   2       46.33       44.37      0.96 o 
   1   8   2      127.26      130.53      1.60 o 
   2   8   2      103.92      109.40      1.36 o 
   3   8   2      226.32      230.93      2.77 o 
   4   8   2      191.68      196.27      2.83 o 
   5   8   2        0.12        0.47      0.35 o 
   6   8   2       13.86       15.49      0.98 o 
   7   8   2        3.21        2.05      0.56 o 
   8   8   2       19.74       20.52      1.28 o 
   9   8   2        0.00       -0.16      0.44 o 
  10   8   2       19.49       18.09      2.15 o 
  11   8   2       11.43       12.34      1.04 o 
  -7   9   2        7.92        7.47      1.29 o 
  -6   9   2       22.88       23.63      1.69 o 
  -5   9   2       14.99       15.72      1.10 o 
  -4   9   2       16.64       15.88      1.05 o 
  -3   9   2        8.81        7.82      0.95 o 
  -2   9   2        9.81        9.34      0.69 o 
  -1   9   2      398.39      391.95      4.69 o 
   0   9   2        3.56        4.26      0.56 o 
   1   9   2        0.00        0.49      0.32 o 
   2   9   2        0.15        0.52      0.23 o 
   3   9   2      103.01      104.68      1.80 o 
   4   9   2       39.42       42.44      1.23 o 
   5   9   2       18.88       20.01      1.26 o 
   6   9   2      104.29      100.13      2.61 o 
   7   9   2       27.00       27.81      1.51 o 
   8   9   2        0.00        0.69      0.50 o 
   9   9   2        1.53        0.97      0.62 o 
  10   9   2       29.64       30.29      1.72 o 
  11   9   2        3.09        4.26      1.23 o 
  -6  10   2       14.45       15.25      1.32 o 
  -5  10   2        8.69        9.98      1.60 o 
  -4  10   2      103.09      103.36      7.06 o 
  -3  10   2        3.04        2.16      0.98 o 
  -2  10   2        5.89        4.81      1.09 o 
  -1  10   2        5.83        6.57      0.82 o 
   0  10   2      156.87      151.33      2.81 o 
   1  10   2       87.34       88.86      2.19 o 
   2  10   2       66.19       71.22      1.83 o 
   3  10   2        7.84        9.51      0.78 o 
   4  10   2       18.72       16.10      0.97 o 
   5  10   2       55.27       57.96      2.09 o 
   6  10   2       35.23       34.74      1.70 o 
   7  10   2       24.71       25.37      1.74 o 
   8  10   2       86.15       83.37      2.91 o 
   9  10   2       13.86       13.38      1.25 o 
  10  10   2        0.04       -0.12      0.59 o 
  -5  11   2       22.63       25.91      2.63 o 
  -4  11   2       12.50       13.17      1.84 o 
  -3  11   2        0.27        0.71      0.87 o 
  -2  11   2       21.99       21.80      2.13 o 
  -1  11   2       44.21       43.52      3.65 o 
   0  11   2        0.00       -0.42      0.42 o 
   1  11   2      104.98      103.48      3.84 o 
   2  11   2       44.37       49.12      2.18 o 
   3  11   2       29.03       31.31      1.40 o 
   4  11   2      157.14      165.02      3.11 o 
   5  11   2       14.88       16.04      1.14 o 
   6  11   2        8.41        8.91      1.10 o 
   7  11   2       12.08       10.29      1.18 o 
   8  11   2        9.35        8.66      1.32 o 
   9  11   2        3.18        2.24      0.77 o 
  10  11   2        1.90        2.45      0.82 o 
  -4  12   2        3.48        2.56      1.10 o 
  -3  12   2        0.18       -0.62      0.73 o 
  -2  12   2       22.45       19.65      2.15 o 
  -1  12   2       26.44       26.56      1.98 o 
   0  12   2        0.12       -0.39      0.44 o 
   1  12   2        6.31        4.25      0.70 o 
   2  12   2      253.20      259.11      5.73 o 
   3  12   2       96.97      100.37      3.38 o 
   4  12   2       20.57       26.28      1.85 o 
   5  12   2       11.64       11.88      1.06 o 
   6  12   2      127.79      132.23      3.61 o 
   7  12   2       73.35       68.81      2.59 o 
   8  12   2       16.49       17.16      1.57 o 
   9  12   2        9.39        7.56      1.96 o 
  -2  13   2        1.02        1.57      0.92 o 
  -1  13   2       17.15       20.00      2.01 o 
   0  13   2        4.48        3.87      1.24 o 
   1  13   2        0.49       -0.80      0.80 o 
   2  13   2       27.58       24.96      2.48 o 
   3  13   2       11.12       10.07      1.37 o 
   4  13   2        5.11        5.53      1.18 o 
   5  13   2       31.41       29.31      2.64 o 
   6  13   2       18.13       15.86      1.91 o 
   7  13   2       22.24       19.35      1.73 o 
   8  13   2        3.18        3.12      1.48 o 
   1  14   2       21.63       22.71      2.24 o 
   2  14   2        0.01       -0.89      0.89 o 
   3  14   2        6.33        5.38      1.52 o 
   4  14   2       23.90       26.68      3.27 o 
   5  14   2       43.84       45.15      2.55 o 
   6  14   2        0.17        0.30      1.09 o 
  -4 -13   3       61.99       59.92      3.53 o 
  -3 -13   3       14.11       13.99      1.98 o 
  -2 -13   3       16.49       14.23      1.97 o 
  -1 -13   3        8.97       11.17      1.74 o 
   0 -13   3       24.84       26.48      2.01 o 
   1 -13   3        1.28        2.75      1.01 o 
  -6 -12   3        1.10        0.70      0.70 o 
  -5 -12   3        9.20        9.56      1.26 o 
  -4 -12   3       17.42       18.77      2.24 o 
  -3 -12   3       37.82       38.49      2.75 o 
  -2 -12   3       10.82        9.11      1.60 o 
  -1 -12   3       34.07       37.24      2.51 o 
   0 -12   3       65.04       66.32      2.06 o 
   1 -12   3       17.42       21.23      2.03 o 
   2 -12   3        0.00        0.55      0.82 o 
   3 -12   3        9.69       10.43      1.66 o 
  -8 -11   3        0.11       -0.57      0.70 o 
  -7 -11   3        0.63        0.32      0.76 o 
  -6 -11   3       14.14       16.05      1.59 o 
  -5 -11   3       22.26       21.81      1.41 o 
  -4 -11   3        0.46        0.66      0.57 o 
  -3 -11   3        7.01        7.13      1.45 o 
  -2 -11   3        4.46        4.75      1.21 o 
  -1 -11   3       13.38       14.48      1.79 o 
   0 -11   3       16.27       17.01      2.01 o 
   1 -11   3        0.41        0.68      0.52 o 
   2 -11   3        0.35        1.11      0.85 o 
   3 -11   3       20.11       21.00      2.17 o 
   4 -11   3        1.66        0.88      0.97 o 
   5 -11   3        4.81        3.65      1.25 o 
  -9 -10   3       12.58       15.20      2.01 o 
  -8 -10   3        2.09        1.61      0.89 o 
  -7 -10   3       79.03       82.50      2.82 o 
  -6 -10   3       41.23       37.76      1.99 o 
  -5 -10   3        6.07        5.09      0.77 o 
  -4 -10   3       47.96       51.48      1.72 o 
  -3 -10   3       52.19       54.34      1.89 o 
  -2 -10   3        1.63        0.16      0.66 o 
  -1 -10   3       35.79       35.97      1.59 o 
   0 -10   3       15.24       15.83      1.16 o 
   1 -10   3        2.57        2.06      0.57 o 
   2 -10   3       44.11       37.51      2.35 o 
   3 -10   3       18.90       17.50      1.95 o 
   4 -10   3        6.31        7.26      1.41 o 
   5 -10   3       12.66       12.17      1.80 o 
   6 -10   3       14.84       13.38      1.97 o 
  -9  -9   3        0.05       -0.60      0.63 o 
  -8  -9   3      100.79      100.48      3.01 o 
  -7  -9   3        2.51        1.43      0.73 o 
  -6  -9   3        0.42        0.70      0.60 o 
  -5  -9   3       23.92       23.99      1.63 o 
  -4  -9   3      474.08      497.29      7.20 o 
  -3  -9   3        9.61        8.57      0.81 o 
  -2  -9   3        6.08        5.00      0.78 o 
  -1  -9   3        3.87        4.20      0.59 o 
   0  -9   3       21.69       21.17      1.35 o 
   1  -9   3        2.92        2.72      0.56 o 
   2  -9   3        0.22        1.00      0.71 o 
   3  -9   3        0.03       -0.09      0.59 o 
   4  -9   3        8.85        7.46      1.02 o 
   5  -9   3       24.35       22.18      1.48 o 
   6  -9   3        9.98       12.07      1.19 o 
   7  -9   3       20.12       21.50      2.86 o 
 -10  -8   3       63.38       62.56      2.34 o 
  -9  -8   3        6.87        6.41      0.96 o 
  -8  -8   3       15.30       14.42      1.88 o 
  -7  -8   3       38.24       36.16      2.11 o 
  -6  -8   3       85.98       90.33      2.62 o 
  -5  -8   3      232.06      224.50      4.33 o 
  -4  -8   3        3.99        3.97      0.81 o 
  -3  -8   3      104.94      105.50      2.65 o 
  -2  -8   3       28.36       26.69      1.09 o 
  -1  -8   3      395.77      407.53      7.12 o 
   0  -8   3        0.01        0.14      0.36 o 
   1  -8   3        2.13        1.60      0.45 o 
   2  -8   3        6.20        6.04      0.62 o 
   3  -8   3        2.68        1.48      0.61 o 
   4  -8   3        0.06        0.11      0.43 o 
   5  -8   3       30.62       27.89      1.47 o 
   6  -8   3        4.31        4.17      1.01 o 
   7  -8   3        3.04        1.94      1.18 o 
   8  -8   3       14.02       14.06      2.28 o 
 -10  -7   3       35.86       29.79      3.02 o 
  -9  -7   3        3.71        2.40      0.78 o 
  -8  -7   3        4.81        3.19      0.83 o 
  -7  -7   3       27.28       25.18      3.05 o 
  -6  -7   3      657.39      672.32     10.54 o 
  -5  -7   3      133.64      126.17      2.93 o 
  -4  -7   3       90.56       99.70      2.52 o 
  -3  -7   3       30.22       33.15      1.13 o 
  -2  -7   3       85.55       94.75      1.83 o 
  -1  -7   3        3.06        3.39      0.48 o 
   0  -7   3        3.59        3.38      0.44 o 
   1  -7   3        2.10        3.14      0.36 o 
   2  -7   3       32.37       33.67      0.78 o 
   3  -7   3       13.03       14.57      1.68 o 
   4  -7   3       24.94       21.61      1.10 o 
   5  -7   3       22.97       20.44      1.69 o 
   6  -7   3       30.22       23.66      1.95 o 
   7  -7   3       16.82       18.21      1.80 o 
   8  -7   3        6.33        5.12      1.44 o 
   9  -7   3        1.31        0.69      1.04 o 
 -11  -6   3        1.60        0.13      0.86 o 
 -10  -6   3       47.38       44.10      2.66 o 
  -9  -6   3        2.65        1.83      0.92 o 
  -8  -6   3      104.36      109.44      3.04 o 
  -7  -6   3       54.35       53.70      2.26 o 
  -6  -6   3       16.04       15.28      1.25 o 
  -5  -6   3       17.57       12.86      1.38 o 
  -4  -6   3     2421.74     2544.96     32.62 o 
  -3  -6   3      348.36      348.36      4.28 o 
  -2  -6   3       64.72       71.83      1.16 o 
  -1  -6   3       28.09       27.98      0.63 o 
   0  -6   3        0.01        0.12      0.15 o 
   1  -6   3      254.36      274.70      2.44 o 
   2  -6   3        8.25        9.63      0.45 o 
   3  -6   3       51.40       44.03      1.17 o 
   4  -6   3       31.26       33.24      1.10 o 
   5  -6   3        0.34        0.04      0.40 o 
   6  -6   3        3.55        3.24      0.84 o 
   7  -6   3       45.91       45.44      2.31 o 
   8  -6   3       56.64       54.52      2.66 o 
   9  -6   3        0.39        1.77      1.09 o 
 -11  -5   3        5.36        4.89      1.17 o 
 -10  -5   3        3.40        3.17      1.00 o 
  -9  -5   3       33.62       34.94      1.64 o 
  -8  -5   3        1.00        0.51      0.51 o 
  -7  -5   3        3.75        2.76      1.01 o 
  -6  -5   3      154.34      148.94      3.33 o 
  -5  -5   3      370.59      382.55      6.30 o 
  -4  -5   3      287.34      306.27      5.30 o 
  -3  -5   3        0.07        0.41      0.54 o 
  -2  -5   3       26.99       26.31      0.60 o 
  -1  -5   3        8.13        9.62      0.45 o 
   0  -5   3      127.59      127.43      1.24 o 
   1  -5   3       12.80       15.78      0.43 o 
   2  -5   3        1.99        2.85      0.24 o 
   3  -5   3       89.36      105.17      1.58 o 
   4  -5   3       44.38       43.55      1.09 o 
   5  -5   3      130.17      116.57      2.18 o 
   6  -5   3       14.51       14.55      0.92 o 
   7  -5   3        0.49        0.17      0.43 o 
   8  -5   3        0.00        0.18      0.47 o 
   9  -5   3      107.62      109.95      5.13 o 
  10  -5   3        9.81        5.43      1.37 o 
 -11  -4   3        4.36        6.17      1.22 o 
 -10  -4   3        3.54        4.75      1.08 o 
  -9  -4   3        2.22        1.92      0.81 o 
  -8  -4   3       22.57       22.55      1.22 o 
  -7  -4   3        2.02        2.75      0.57 o 
  -6  -4   3        2.01        2.63      0.53 o 
  -5  -4   3      340.83      342.47      5.57 o 
  -4  -4   3        0.21       -0.01      0.28 o 
  -3  -4   3      106.22      124.15      2.73 o 
  -2  -4   3     4831.63     5401.46     37.90 o 
  -1  -4   3      502.91      522.02      3.81 o 
   0  -4   3       34.12       40.53      0.68 o 
   1  -4   3       33.69       30.00      0.57 o 
   2  -4   3      559.68      577.38      4.66 o 
   3  -4   3       64.44       75.88      1.09 o 
   4  -4   3       82.60       70.54      1.28 o 
   5  -4   3        5.14       10.16      0.68 o 
   6  -4   3        8.93        8.30      0.66 o 
   7  -4   3        0.80        2.50      0.71 o 
   8  -4   3       56.21       63.25      2.50 o 
   9  -4   3       38.56       41.68      1.66 o 
  10  -4   3        3.65        2.34      0.77 o 
  11  -4   3        5.02        3.93      0.92 o 
 -11  -3   3        1.82        2.45      0.93 o 
 -10  -3   3        7.88        9.41      1.30 o 
  -9  -3   3       16.71       14.49      1.48 o 
  -8  -3   3        0.25        1.03      0.59 o 
  -7  -3   3       41.39       40.07      1.99 o 
  -6  -3   3       55.20       57.77      1.68 o 
  -5  -3   3      420.71      410.94      3.85 o 
  -4  -3   3       15.84       18.32      0.45 o 
  -3  -3   3      223.07      257.38      2.81 o 
  -2  -3   3        5.62        9.23      0.45 o 
  -1  -3   3       28.18       31.43      0.59 o 
   0  -3   3        3.25        1.25      0.17 o 
   1  -3   3       64.78       55.48      1.01 o 
   2  -3   3       30.71       35.53      0.59 o 
   3  -3   3      125.49      139.90      2.09 o 
   4  -3   3       25.31       33.95      0.75 o 
   5  -3   3       32.87       35.12      0.98 o 
   6  -3   3       59.52       40.40      2.06 o 
   7  -3   3        4.91        2.74      0.51 o 
   8  -3   3       11.17       10.49      1.17 o 
   9  -3   3       18.70       20.41      1.45 o 
  10  -3   3       37.35       40.77      4.17 o 
  11  -3   3       25.26       25.36      1.51 o 
 -11  -2   3        0.07        0.52      0.76 o 
 -10  -2   3        4.45        3.44      0.94 o 
  -9  -2   3        1.84        2.52      0.75 o 
  -8  -2   3        7.62        7.84      1.02 o 
  -7  -2   3        3.07        2.69      0.55 o 
  -6  -2   3        2.35        3.39      0.45 o 
  -5  -2   3      824.27      844.98      6.59 o 
  -4  -2   3       49.40       47.88      0.80 o 
  -3  -2   3      212.98      234.60      2.17 o 
  -2  -2   3       76.04       80.11      1.21 o 
  -1  -2   3      572.64      595.91      5.07 o 
   0  -2   3      625.76      681.68      5.68 o 
   1  -2   3       49.32       52.74      0.82 o 
   2  -2   3       24.83       27.75      1.44 o 
   3  -2   3       97.10      113.97      1.48 o 
   4  -2   3      802.02      775.94     30.83 o 
   5  -2   3        0.46        1.77      0.26 o 
   6  -2   3      153.46      126.22      2.55 o 
   7  -2   3       50.63       41.66      1.26 o 
   8  -2   3        8.56        8.10      0.95 o 
   9  -2   3       70.00       72.33      4.20 o 
  10  -2   3       76.54       90.98      6.21 o 
  11  -2   3      137.37      150.11      4.74 o 
 -11  -1   3       14.28       12.01      1.51 o 
 -10  -1   3       28.98       27.18      1.88 o 
  -9  -1   3       56.82       54.94      2.40 o 
  -8  -1   3        0.26        1.55      0.47 o 
  -7  -1   3      332.18      333.50      4.97 o 
  -6  -1   3        9.54        6.90      0.61 o 
  -5  -1   3        2.16        1.57      0.27 o 
  -4  -1   3        0.36        1.71      0.21 o 
  -3  -1   3        1.57        5.70      0.28 o 
  -2  -1   3      699.99      746.08      6.29 o 
  -1  -1   3     1058.11     1137.76      9.68 o 
   0  -1   3      391.09      405.19      3.93 o 
   1  -1   3        1.39        0.29      0.19 o 
   2  -1   3     1034.70     1137.39     11.30 o 
   3  -1   3       39.25       39.02      0.85 o 
   4  -1   3        8.84        7.31      0.36 o 
   5  -1   3        7.04       10.45      0.49 o 
   6  -1   3       13.47       12.98      0.54 o 
   7  -1   3      123.34      119.24      2.05 o 
   8  -1   3       53.68       39.46      1.37 o 
   9  -1   3      133.31      123.78      2.74 o 
  10  -1   3       35.04       38.63      3.41 o 
  11  -1   3       22.09       24.38      1.77 o 
  12  -1   3       53.09       59.13      2.73 o 
 -11   0   3       58.58       57.81      2.87 o 
 -10   0   3        0.72        0.89      0.71 o 
  -9   0   3        0.04        0.90      0.56 o 
  -8   0   3      166.29      166.06      3.30 o 
  -7   0   3       16.43       14.09      0.91 o 
  -6   0   3      351.82      350.25      5.00 o 
  -5   0   3      470.18      457.78      5.59 o 
  -4   0   3       79.66       91.46      1.29 o 
  -3   0   3      314.34      353.39      3.15 o 
  -2   0   3       96.87      109.48      1.39 o 
  -1   0   3      387.33      382.62      4.87 o 
   0   0   3      308.83      323.33      3.19 o 
   1   0   3     1291.52     1318.80     11.64 o 
   2   0   3      319.71      292.24      4.77 o 
   3   0   3      477.14      520.31      5.79 o 
   4   0   3      171.90      211.55      3.27 o 
   5   0   3       69.76       67.03      1.38 o 
   6   0   3      345.96      341.83      3.48 o 
   7   0   3      255.62      241.15      5.67 o 
   8   0   3      120.04      106.34      2.69 o 
   9   0   3       24.51       28.06      1.48 o 
  10   0   3        3.53        2.30      0.98 o 
  11   0   3        1.42        0.99      0.53 o 
  12   0   3       20.29       23.92      1.65 o 
 -11   1   3        0.60        1.30      0.88 o 
 -10   1   3        2.81        2.32      0.76 o 
  -9   1   3       40.85       42.94      2.06 o 
  -8   1   3       17.66       16.34      1.17 o 
  -7   1   3      139.47      139.67      2.86 o 
  -6   1   3      303.62      316.17      4.74 o 
  -5   1   3       51.66       52.59      1.63 o 
  -4   1   3       67.86       75.30      1.22 o 
  -3   1   3       64.48       57.26      0.89 o 
  -2   1   3      753.46      762.78      6.56 o 
  -1   1   3        7.43        9.97      0.38 o 
   0   1   3       29.49       32.40      0.72 o 
   1   1   3     1955.97     2042.72     26.79 o 
   2   1   3        2.27        3.05      0.30 o 
   3   1   3      275.40      318.20      2.98 o 
   4   1   3      515.47      605.16      5.90 o 
   5   1   3        4.49        3.58      0.23 o 
   6   1   3        3.46        3.16      0.35 o 
   7   1   3      703.29      669.53      7.47 o 
   8   1   3        0.05        1.60      0.73 o 
   9   1   3      236.19      218.21      5.75 o 
  10   1   3        0.77       -0.31      0.92 o 
  11   1   3        0.00        0.77      0.44 o 
  12   1   3       17.47       14.77      1.15 o 
 -11   2   3       15.73       18.39      2.11 o 
 -10   2   3        6.11        4.47      0.97 o 
  -9   2   3       26.09       28.09      3.65 o 
  -8   2   3       32.78       32.12      1.47 o 
  -7   2   3      288.55      299.25      7.13 o 
  -6   2   3      275.04      239.12      3.99 o 
  -5   2   3       26.24       26.71      1.06 o 
  -4   2   3        9.06       12.13      0.58 o 
  -3   2   3       27.45       31.41      0.65 o 
  -2   2   3       70.22       65.09      1.03 o 
  -1   2   3       14.94       22.52      0.90 o 
   0   2   3       27.98       23.74      0.54 o 
   1   2   3        0.79       -0.23      0.23 o 
   2   2   3       56.36       59.95      0.95 o 
   3   2   3      233.79      263.05      2.38 o 
   4   2   3        9.49        4.61      0.44 o 
   5   2   3        8.88        9.13      0.32 o 
   6   2   3        4.05        1.85      0.88 o 
   7   2   3        2.89        2.09      0.56 o 
   8   2   3      257.41      236.79      5.53 o 
   9   2   3       18.51       18.73      1.85 o 
  10   2   3      110.16      124.60      5.94 o 
 -10   3   3       64.66       69.61      3.48 o 
  -9   3   3       10.27       12.71      1.40 o 
  -8   3   3        8.14        5.82      0.82 o 
  -7   3   3      132.28      127.48      2.93 o 
  -6   3   3      361.69      340.64      7.56 o 
  -5   3   3      828.22      825.07     10.18 o 
  -4   3   3       28.37       31.48      1.13 o 
  -3   3   3      316.77      339.62      3.07 o 
  -2   3   3      500.42      566.10      4.80 o 
  -1   3   3      371.02      372.80      2.75 o 
   0   3   3       43.10       54.38      0.68 o 
   1   3   3        6.80        7.26      0.39 o 
   2   3   3       21.44       17.39      0.48 o 
   3   3   3       83.14       91.33      1.23 o 
   4   3   3       57.19       59.12      0.76 o 
   5   3   3        6.38        5.34      0.31 o 
   6   3   3       14.78       23.74      0.66 o 
   7   3   3       89.27       78.86      1.87 o 
   8   3   3       67.66       72.53      2.67 o 
   9   3   3      457.59      472.37      7.47 o 
  10   3   3       60.89       60.05      4.08 o 
 -10   4   3       19.09       18.59      2.25 o 
  -9   4   3      125.13      128.37      3.98 o 
  -8   4   3        0.35        1.17      0.65 o 
  -7   4   3        1.81        1.79      0.59 o 
  -6   4   3       66.07       60.98      6.04 o 
  -5   4   3      341.12      320.58      4.99 o 
  -4   4   3      137.55      116.38      2.46 o 
  -3   4   3      147.25      134.41      1.85 o 
  -2   4   3       25.83       20.84      0.41 o 
  -1   4   3      500.30      531.48      3.88 o 
   0   4   3      558.33      609.21      3.93 o 
   1   4   3      526.67      561.07      3.60 o 
   2   4   3      113.42      102.54      1.02 o 
   3   4   3       70.04       75.35      0.84 o 
   4   4   3       10.73       12.82      0.34 o 
   5   4   3       94.11      106.74      1.06 o 
   6   4   3       84.13       82.13      1.18 o 
   7   4   3      119.65      100.12      1.21 o 
   8   4   3       50.58       43.19      1.03 o 
   9   4   3       64.84       56.11      3.86 o 
  10   4   3        0.39        0.74      1.22 o 
  11   4   3       39.04       39.24      3.61 o 
 -10   5   3       10.97        9.98      1.86 o 
  -9   5   3        1.18        0.88      1.02 o 
  -8   5   3        0.33        2.04      0.77 o 
  -7   5   3        0.01        0.19      0.56 o 
  -6   5   3       21.37       25.78      1.43 o 
  -5   5   3        1.94        1.21      0.61 o 
  -4   5   3      634.35      589.53      7.84 o 
  -3   5   3     1068.15     1082.44      9.70 o 
  -2   5   3       97.88      105.85      1.20 o 
  -1   5   3       55.52       56.34      0.76 o 
   0   5   3      117.81      125.80      1.23 o 
   1   5   3      499.60      507.35      3.53 o 
   2   5   3      164.31      168.80      1.53 o 
   3   5   3      151.94      151.44      1.40 o 
   4   5   3       22.24       22.11      0.49 o 
   5   5   3       44.27       54.08      0.75 o 
   6   5   3      132.85      145.59      1.48 o 
   7   5   3       36.77       39.08      0.78 o 
   8   5   3       20.44       13.79      0.46 o 
   9   5   3        6.02        3.76      0.37 o 
  10   5   3        1.20        0.90      0.39 o 
  11   5   3      101.08       98.89      5.83 o 
  -9   6   3        0.98        3.90      1.30 o 
  -8   6   3       29.81       32.54      2.19 o 
  -7   6   3      243.90      258.87      7.06 o 
  -6   6   3       26.25       23.27      1.84 o 
  -5   6   3        0.10        0.19      0.45 o 
  -4   6   3       12.95       11.62      1.22 o 
  -3   6   3      328.45      277.96      3.67 o 
  -2   6   3      144.58      144.64      1.76 o 
  -1   6   3       83.53       89.38      1.18 o 
   0   6   3       62.76       71.92      0.99 o 
   1   6   3      145.81      152.47      1.34 o 
   2   6   3      629.07      640.52      3.93 o 
   3   6   3      399.42      432.10      3.40 o 
   4   6   3      115.80      123.97      1.29 o 
   5   6   3      177.39      195.04      2.33 o 
   6   6   3        6.23        8.56      0.54 o 
   7   6   3        9.50        9.10      0.61 o 
   8   6   3       90.77       87.56      1.62 o 
   9   6   3      118.17      118.61      2.23 o 
  10   6   3       47.19       50.40      1.57 o 
  11   6   3       48.53       50.28      1.82 o 
  12   6   3        1.35        0.51      0.54 o 
  -9   7   3        0.26        0.33      1.02 o 
  -8   7   3       46.93       40.07      3.12 o 
  -7   7   3      199.38      208.63      5.50 o 
  -6   7   3       76.63       83.37      6.37 o 
  -5   7   3       24.96       23.14      1.82 o 
  -4   7   3        0.35        0.16      0.45 o 
  -3   7   3        0.43        0.37      0.35 o 
  -2   7   3      698.39      662.84      6.73 o 
  -1   7   3       69.28       67.98      1.09 o 
   0   7   3       40.59       37.48      0.63 o 
   1   7   3      100.64       95.17      1.14 o 
   2   7   3      174.73      175.93      1.53 o 
   3   7   3        9.66        7.24      0.40 o 
   4   7   3        2.06        1.91      0.30 o 
   5   7   3      255.70      262.48      3.26 o 
   6   7   3       89.24       87.78      1.98 o 
   7   7   3        8.72       13.16      0.81 o 
   8   7   3       24.77       24.76      1.18 o 
   9   7   3       64.55       68.29      1.81 o 
  10   7   3       43.36       44.61      1.46 o 
  11   7   3       73.54       70.21      2.73 o 
  12   7   3        8.95        8.47      1.17 o 
  -8   8   3       23.94       23.84      2.91 o 
  -7   8   3       24.54       21.25      2.69 o 
  -6   8   3        1.65        1.89      0.86 o 
  -5   8   3       18.82       19.31      1.31 o 
  -4   8   3       14.69       12.85      1.75 o 
  -3   8   3      118.76      116.00      2.28 o 
  -2   8   3        0.14       -0.11      0.28 o 
  -1   8   3      767.10      746.04      6.30 o 
   0   8   3      557.55      562.43      5.23 o 
   1   8   3        5.59        5.20      0.34 o 
   2   8   3        5.52        5.53      0.33 o 
   3   8   3       73.56       65.41      1.31 o 
   4   8   3       70.61       71.95      1.58 o 
   5   8   3       13.51       16.46      0.88 o 
   6   8   3       24.53       22.33      1.06 o 
   7   8   3      301.42      305.12      5.52 o 
   8   8   3       81.19       73.95      2.06 o 
   9   8   3        2.05        0.84      0.52 o 
  10   8   3       10.73        9.27      1.13 o 
  11   8   3       51.17       50.69      1.69 o 
  12   8   3       10.23        9.74      1.26 o 
  -7   9   3       18.35       17.66      2.57 o 
  -6   9   3       60.87       63.59      3.00 o 
  -5   9   3       51.67       54.88      1.98 o 
  -4   9   3        6.83        6.46      0.85 o 
  -3   9   3        6.38        5.53      0.77 o 
  -2   9   3        0.03       -0.70      0.70 o 
  -1   9   3        0.72        0.31      0.34 o 
   0   9   3       20.52       22.18      1.07 o 
   1   9   3       47.62       47.30      1.18 o 
   2   9   3      131.96      136.15      1.88 o 
   3   9   3      169.53      170.62      2.41 o 
   4   9   3        3.38        2.94      0.44 o 
   5   9   3       81.90       80.18      2.47 o 
   6   9   3        0.37        0.49      1.06 o 
   7   9   3       18.89       17.41      1.26 o 
   8   9   3       25.27       20.85      1.54 o 
   9   9   3       12.74       13.37      1.14 o 
  10   9   3        0.07        0.14      0.54 o 
  11   9   3       17.19       15.88      1.33 o 
  -6  10   3        4.65        3.19      0.80 o 
  -5  10   3        6.14        6.99      0.84 o 
  -4  10   3       35.35       37.69      2.10 o 
  -3  10   3        8.63       11.34      1.46 o 
  -2  10   3       20.62       18.74      1.63 o 
  -1  10   3       21.17       19.93      1.24 o 
   0  10   3        2.20        1.15      0.48 o 
   1  10   3      449.32      462.31      7.12 o 
   2  10   3       80.48       84.07      1.70 o 
   3  10   3       30.08       28.72      1.07 o 
   4  10   3        0.35        0.01      0.36 o 
   5  10   3      158.94      165.81      3.64 o 
   6  10   3      116.52      123.41      3.10 o 
   7  10   3        0.09        0.50      0.54 o 
   8  10   3       11.15       11.25      1.96 o 
   9  10   3       55.50       57.76      3.35 o 
  10  10   3        1.11        1.95      0.87 o 
  11  10   3       45.32       50.52      2.03 o 
  -5  11   3       25.06       28.48      2.75 o 
  -4  11   3       22.83       21.33      2.32 o 
  -3  11   3       16.23       14.98      1.86 o 
  -2  11   3        0.13       -0.61      0.61 o 
  -1  11   3       54.79       57.19      1.85 o 
   0  11   3       11.51       12.06      1.23 o 
   1  11   3       57.31       54.18      1.58 o 
   2  11   3       58.08       57.81      4.96 o 
   3  11   3       29.50       33.13      1.41 o 
   4  11   3       22.47       23.08      1.30 o 
   5  11   3        2.27        1.32      0.68 o 
   6  11   3       28.41       30.91      1.79 o 
   7  11   3        9.87       10.00      1.54 o 
   8  11   3       41.49       40.34      1.93 o 
   9  11   3        2.49        3.09      0.79 o 
  10  11   3       16.25       12.84      1.47 o 
  -4  12   3       28.43       29.30      2.43 o 
  -3  12   3       31.96       30.41      2.36 o 
  -2  12   3       92.78      100.23      4.11 o 
  -1  12   3        8.96       10.31      1.50 o 
   0  12   3        5.49        5.58      0.79 o 
   1  12   3       16.02       15.92      0.98 o 
   2  12   3        2.37        1.65      0.80 o 
   3  12   3       27.73       29.84      1.97 o 
   4  12   3        2.34        1.87      0.80 o 
   5  12   3       27.57       26.95      1.50 o 
   6  12   3        0.39        0.97      0.71 o 
   7  12   3       14.56       15.96      1.48 o 
   8  12   3        0.71        0.75      0.77 o 
   9  12   3        3.92        4.18      0.94 o 
  -2  13   3        0.39       -0.41      0.72 o 
  -1  13   3        8.08        8.30      1.40 o 
   0  13   3       11.45       10.36      1.00 o 
   1  13   3       33.58       36.36      2.47 o 
   2  13   3        3.84        3.70      0.97 o 
   3  13   3        0.29        1.25      0.85 o 
   4  13   3      119.57      121.18     11.02 o 
   5  13   3        0.43        0.23      0.61 o 
   6  13   3        8.59       10.60      1.39 o 
   7  13   3        6.72        6.62      2.20 o 
   8  13   3        0.05       -0.21      0.69 o 
   1  14   3        7.30        7.43      1.44 o 
   2  14   3        9.70        9.25      1.68 o 
   3  14   3        1.54        0.75      1.07 o 
   4  14   3       19.60       18.38      2.90 o 
   5  14   3       25.42       28.31      2.35 o 
   6  14   3       15.64       13.22      1.93 o 
  -3 -13   4        2.08        1.83      1.13 o 
  -2 -13   4        0.97        1.36      1.03 o 
  -1 -13   4        0.15        0.23      0.88 o 
  -6 -12   4        0.35        0.43      0.63 o 
  -5 -12   4        2.05        2.53      1.43 o 
  -4 -12   4       25.30       20.44      2.40 o 
  -3 -12   4        0.40        1.57      1.00 o 
  -2 -12   4        0.01        0.29      0.81 o 
  -1 -12   4       11.03       10.61      1.61 o 
   0 -12   4       37.10       37.61      1.56 o 
   1 -12   4       36.88       36.45      2.30 o 
   2 -12   4       11.50       14.67      1.84 o 
   3 -12   4       16.33       18.68      2.17 o 
  -7 -11   4        1.15        1.44      0.83 o 
  -6 -11   4        1.52        1.00      0.82 o 
  -5 -11   4      117.25      111.81      2.74 o 
  -4 -11   4       20.07       23.46      2.41 o 
  -3 -11   4       11.12        8.11      1.52 o 
  -2 -11   4        4.26        2.20      1.00 o 
  -1 -11   4        8.80       12.23      1.73 o 
   0 -11   4        1.03        0.66      0.98 o 
   1 -11   4       60.98       63.78      1.99 o 
   2 -11   4        2.56        3.20      1.05 o 
   3 -11   4        0.29        1.61      0.95 o 
   4 -11   4        4.41        3.11      1.17 o 
  -8 -10   4       23.60       20.80      2.23 o 
  -7 -10   4      105.29      107.94      3.32 o 
  -6 -10   4       50.81       49.05      2.21 o 
  -5 -10   4       61.85       57.72      1.90 o 
  -4 -10   4       39.35       38.85      1.56 o 
  -3 -10   4       55.75       53.09      2.95 o 
  -2 -10   4       32.88       30.64      2.25 o 
  -1 -10   4        8.60        8.66      0.84 o 
   0 -10   4       10.29        9.21      0.91 o 
   1 -10   4        0.27        0.04      0.43 o 
   2 -10   4        5.59        5.70      1.21 o 
   3 -10   4       11.30        6.87      1.38 o 
   4 -10   4        7.13        7.43      1.44 o 
   5 -10   4        0.25        1.61      0.97 o 
   6 -10   4        0.50        1.78      1.11 o 
  -9  -9   4       49.52       52.64      2.34 o 
  -8  -9   4       25.41       21.96      1.80 o 
  -7  -9   4       25.95       23.52      1.73 o 
  -6  -9   4       16.14       15.25      1.42 o 
  -5  -9   4       60.97       64.83      2.36 o 
  -4  -9   4        0.58        0.42      0.48 o 
  -3  -9   4       21.26       25.22      1.54 o 
  -2  -9   4        3.33        3.45      1.02 o 
  -1  -9   4        4.07        2.47      0.53 o 
   0  -9   4       20.32       20.90      1.21 o 
   1  -9   4        2.39        2.66      0.58 o 
   2  -9   4       22.87       22.41      1.78 o 
   3  -9   4       28.70       26.04      1.96 o 
   4  -9   4        4.47        2.78      0.99 o 
   5  -9   4       20.34       20.02      1.66 o 
   6  -9   4       16.63       18.00      2.52 o 
   7  -9   4       12.54        8.98      2.01 o 
 -10  -8   4        5.11        4.82      0.97 o 
  -9  -8   4       48.22       47.55      2.10 o 
  -8  -8   4        2.97        2.89      0.79 o 
  -7  -8   4        1.85        2.41      0.71 o 
  -6  -8   4        0.70        1.16      0.63 o 
  -5  -8   4      946.33      980.30     12.66 o 
  -4  -8   4      136.14      136.93      2.63 o 
  -3  -8   4      207.66      215.34      3.42 o 
  -2  -8   4       14.71       13.30      0.91 o 
  -1  -8   4       16.80       15.11      0.94 o 
   0  -8   4        2.11        2.09      0.50 o 
   1  -8   4       24.97       24.62      1.16 o 
   2  -8   4       46.40       45.82      2.35 o 
   3  -8   4        4.05        3.01      0.60 o 
   4  -8   4        6.03        3.08      0.63 o 
   5  -8   4        2.13        2.43      0.71 o 
   6  -8   4       16.15       14.31      1.66 o 
   7  -8   4       28.88       23.58      2.78 o 
   8  -8   4        6.80        3.58      1.46 o 
 -10  -7   4       17.47       17.79      1.61 o 
  -9  -7   4        1.06        0.44      0.68 o 
  -8  -7   4       43.89       42.70      2.11 o 
  -7  -7   4       88.40       89.57      2.97 o 
  -6  -7   4        9.46        7.41      1.06 o 
  -5  -7   4       20.70       23.89      1.72 o 
  -4  -7   4       30.20       29.71      1.16 o 
  -3  -7   4        2.62        3.19      0.53 o 
  -2  -7   4        9.39        9.42      0.54 o 
  -1  -7   4       96.68       98.21      1.61 o 
   0  -7   4       40.81       42.14      1.42 o 
   1  -7   4        1.96        2.42      0.45 o 
   2  -7   4       23.29       26.10      0.99 o 
   3  -7   4       75.56       69.28      1.60 o 
   4  -7   4       42.02       39.56      1.28 o 
   5  -7   4        0.32       -0.38      0.38 o 
   6  -7   4        7.10        9.04      1.33 o 
   7  -7   4        3.32        4.05      1.50 o 
   8  -7   4       40.57       36.24      2.95 o 
   9  -7   4        1.61        0.76      1.12 o 
 -10  -6   4        6.01        4.79      1.27 o 
  -9  -6   4       21.48       19.18      3.65 o 
  -8  -6   4       63.57       65.44      3.35 o 
  -7  -6   4       18.12       18.24      1.47 o 
  -6  -6   4        6.68        6.96      2.01 o 
  -5  -6   4       13.64       17.28      1.38 o 
  -4  -6   4        8.29        8.54      1.70 o 
  -3  -6   4      502.29      545.71      6.83 o 
  -2  -6   4      119.53      125.81      1.44 o 
  -1  -6   4      243.24      271.59      3.28 o 
   0  -6   4       68.95       67.31      1.03 o 
   1  -6   4      333.57      341.80      2.89 o 
   2  -6   4       46.24       49.34      0.94 o 
   3  -6   4      115.98      110.06      1.87 o 
   4  -6   4       17.45       14.57      1.35 o 
   5  -6   4       31.00       29.67      1.77 o 
   6  -6   4        6.12        8.09      1.04 o 
   7  -6   4       33.29       32.08      2.06 o 
   8  -6   4       44.14       51.00      2.59 o 
   9  -6   4        1.85        0.93      0.99 o 
 -11  -5   4       13.38       15.80      1.95 o 
 -10  -5   4       22.34       18.51      2.04 o 
  -9  -5   4        0.06        0.34      0.73 o 
  -8  -5   4       26.07       27.83      3.01 o 
  -7  -5   4        1.06        1.84      0.63 o 
  -6  -5   4      204.76      203.20      4.26 o 
  -5  -5   4       25.16       25.60      1.35 o 
  -4  -5   4        5.06        5.64      0.77 o 
  -3  -5   4      129.02      151.83      2.59 o 
  -2  -5   4       16.57       18.12      0.59 o 
  -1  -5   4       16.75       20.84      0.44 o 
   0  -5   4      266.52      281.59      2.36 o 
   1  -5   4       19.39       26.56      0.57 o 
   2  -5   4      161.66      163.31      1.77 o 
   3  -5   4        3.07        4.24      0.40 o 
   4  -5   4        1.32        1.53      0.55 o 
   5  -5   4      111.47       89.56      2.19 o 
   6  -5   4       51.76       49.16      1.97 o 
   7  -5   4       21.12       20.52      2.24 o 
   8  -5   4       52.93       57.04      5.84 o 
   9  -5   4       33.59       34.01      2.60 o 
  10  -5   4        9.42        5.69      1.45 o 
 -11  -4   4        3.65        2.70      1.03 o 
 -10  -4   4       38.58       43.37      2.53 o 
  -9  -4   4        1.12        1.19      0.79 o 
  -8  -4   4        8.64        9.91      1.34 o 
  -7  -4   4       11.81       12.44      1.07 o 
  -6  -4   4      317.33      314.20      5.49 o 
  -5  -4   4       65.63       62.43      2.28 o 
  -4  -4   4      126.05      134.58      3.00 o 
  -3  -4   4        7.24        6.31      0.40 o 
  -2  -4   4     1122.90     1212.35      8.74 o 
  -1  -4   4        0.47        0.81      0.17 o 
   0  -4   4      125.06      126.26      1.50 o 
   1  -4   4       11.41       15.38      0.44 o 
   2  -4   4       58.51       70.36      1.03 o 
   3  -4   4      323.85      343.57      3.60 o 
   4  -4   4        1.93        2.19      0.39 o 
   5  -4   4      166.36      140.57      2.69 o 
   6  -4   4       88.15       80.47      2.04 o 
   7  -4   4       11.25        9.06      0.79 o 
   8  -4   4        0.01        0.10      0.41 o 
   9  -4   4       14.62       13.19      1.75 o 
  10  -4   4      100.28      116.04      4.67 o 
 -11  -3   4       39.91       46.37      2.64 o 
 -10  -3   4        1.93        0.81      0.81 o 
  -9  -3   4       33.85       32.44      2.06 o 
  -8  -3   4       55.92       54.59      2.54 o 
  -7  -3   4        0.62        1.21      0.61 o 
  -6  -3   4       79.82       73.40      2.42 o 
  -5  -3   4        1.14        0.55      0.31 o 
  -4  -3   4       13.08        9.75      0.47 o 
  -3  -3   4       64.56       82.13      1.08 o 
  -2  -3   4      457.13      484.18      3.44 o 
  -1  -3   4      189.70      216.87      1.89 o 
   0  -3   4       76.97       75.09      0.98 o 
   1  -3   4      196.66      215.64      2.01 o 
   2  -3   4        0.49        0.64      0.17 o 
   3  -3   4      103.45       89.10      1.35 o 
   4  -3   4      248.83      221.68      3.01 o 
   5  -3   4        0.68        1.25      0.30 o 
   6  -3   4       61.41       51.08      1.66 o 
   7  -3   4       51.02       38.81      1.16 o 
   8  -3   4      190.14      185.72      3.14 o 
   9  -3   4        0.69        1.71      0.70 o 
  10  -3   4       26.80       28.59      1.42 o 
  11  -3   4       12.45       16.01      1.94 o 
 -11  -2   4        2.68        0.68      0.92 o 
 -10  -2   4        0.32        0.13      0.70 o 
  -9  -2   4       21.21       18.23      1.75 o 
  -8  -2   4       29.56       29.18      1.83 o 
  -7  -2   4       26.92       23.17      1.89 o 
  -6  -2   4      227.40      234.66      3.81 o 
  -5  -2   4       10.41       10.06      0.65 o 
  -4  -2   4        6.30        7.25      0.48 o 
  -3  -2   4        4.17        7.60      0.51 o 
  -2  -2   4       66.83       91.52      1.04 o 
  -1  -2   4      566.82      625.88      4.44 o 
   0  -2   4      206.16      242.01      2.01 o 
   1  -2   4       20.02       23.33      0.50 o 
   2  -2   4      327.28      339.14      3.88 o 
   3  -2   4        0.63        3.25      0.37 o 
   4  -2   4       44.29       43.84      1.06 o 
   5  -2   4       44.48       38.26      1.71 o 
   6  -2   4        0.06        0.30      0.33 o 
   7  -2   4      162.42      141.03      2.79 o 
   8  -2   4       30.86       32.10      1.45 o 
   9  -2   4        0.40        1.16      0.55 o 
  10  -2   4      156.85      160.36      4.12 o 
  11  -2   4       25.86       28.16      1.45 o 
 -11  -1   4       44.49       44.70      2.62 o 
 -10  -1   4        0.09        0.03      0.71 o 
  -9  -1   4        3.53        2.42      0.84 o 
  -8  -1   4       49.68       50.48      1.73 o 
  -7  -1   4       61.36       61.79      2.46 o 
  -6  -1   4      103.16      100.54      2.22 o 
  -5  -1   4      257.52      267.12      3.49 o 
  -4  -1   4      178.19      167.60      1.85 o 
  -3  -1   4       94.50       96.94      1.19 o 
  -2  -1   4       93.39       88.77      1.02 o 
  -1  -1   4      308.41      322.55      2.70 o 
   0  -1   4     1070.85     1148.38      9.04 o 
   1  -1   4      245.01      255.81      2.60 o 
   2  -1   4      318.20      358.69      4.32 o 
   3  -1   4        6.08       10.13      0.53 o 
   4  -1   4        1.78        1.61      0.28 o 
   5  -1   4      279.74      253.52      3.04 o 
   6  -1   4     1483.24     1422.52     14.34 o 
   7  -1   4        0.61        0.50      0.45 o 
   8  -1   4       48.82       42.89      1.25 o 
   9  -1   4       29.27       21.33      1.20 o 
  10  -1   4        1.08        1.92      0.57 o 
  11  -1   4        0.10       -0.16      0.60 o 
  12  -1   4       12.69       12.16      1.36 o 
 -11   0   4       15.57       19.61      2.07 o 
 -10   0   4        0.17       -0.01      0.70 o 
  -9   0   4        1.13        1.20      0.57 o 
  -8   0   4      204.77      212.28      3.98 o 
  -7   0   4       40.11       36.17      2.11 o 
  -6   0   4       85.94       88.02      2.09 o 
  -5   0   4        5.44        4.72      0.48 o 
  -4   0   4      114.95      106.84      1.41 o 
  -3   0   4       72.48       80.66      1.11 o 
  -2   0   4       90.97      105.66      1.33 o 
  -1   0   4       34.34       32.37      0.65 o 
   0   0   4       25.37       35.77      0.67 o 
   1   0   4      219.75      224.58      3.28 o 
   2   0   4       54.47       77.63      1.53 o 
   3   0   4        2.38        3.62      0.35 o 
   4   0   4        0.05        0.08      0.13 o 
   5   0   4      112.74      100.46      1.35 o 
   6   0   4       54.28       52.34      0.76 o 
   7   0   4       43.57       54.00      2.34 o 
   8   0   4      331.44      311.09      4.60 o 
   9   0   4       11.14       12.55      0.88 o 
  10   0   4       47.85       47.22      1.89 o 
  11   0   4       18.79       21.32      1.31 o 
  12   0   4      112.69      118.72      3.69 o 
 -11   1   4       11.15       11.34      1.68 o 
 -10   1   4        6.48        7.49      1.75 o 
  -9   1   4       22.04       21.41      1.37 o 
  -8   1   4       16.61       17.20      1.25 o 
  -7   1   4      231.08      225.04      4.02 o 
  -6   1   4      758.61      779.13      9.79 o 
  -5   1   4        8.48        8.26      0.72 o 
  -4   1   4       43.18       52.79      0.97 o 
  -3   1   4      787.51      872.87      6.89 o 
  -2   1   4        5.34       12.10      0.57 o 
  -1   1   4       33.44       31.05      0.73 o 
   0   1   4        5.79        3.82      0.28 o 
   1   1   4        0.18       -0.04      0.14 o 
   2   1   4      980.10     1056.11     12.34 o 
   3   1   4      229.46      257.46      2.55 o 
   4   1   4        0.64        0.68      0.09 o 
   5   1   4        0.09        0.10      0.21 o 
   6   1   4       62.47       61.46      0.98 o 
   7   1   4      226.16      236.77      3.02 o 
   8   1   4      400.78      393.82      8.09 o 
   9   1   4       14.17       11.86      2.66 o 
  10   1   4       67.71       66.88      1.65 o 
  11   1   4       13.77       13.15      0.90 o 
  12   1   4        5.05        4.72      0.78 o 
 -10   2   4       31.62       31.32      2.34 o 
  -9   2   4        8.10        8.63      1.03 o 
  -8   2   4        0.15        0.61      0.52 o 
  -7   2   4       10.71        7.91      1.28 o 
  -6   2   4      275.12      260.94      4.34 o 
  -5   2   4        0.02        0.09      0.35 o 
  -4   2   4      220.27      210.66      2.36 o 
  -3   2   4        6.59       16.02      0.54 o 
  -2   2   4      635.92      716.03      5.37 o 
  -1   2   4     1737.83     1827.89     13.30 o 
   0   2   4      120.29      127.23      1.91 o 
   1   2   4       46.30       37.43      0.70 o 
   2   2   4      380.51      386.41      3.31 o 
   3   2   4        0.23       -0.13      0.13 o 
   4   2   4        0.66        1.27      0.20 o 
   5   2   4       44.87       38.99      0.76 o 
   6   2   4      161.74      148.95      1.89 o 
   7   2   4       40.41       30.84      0.83 o 
   8   2   4      319.92      305.39      5.34 o 
   9   2   4      153.80      167.65      4.82 o 
  10   2   4       49.06       51.46      2.79 o 
  11   2   4       21.27       25.14      3.38 o 
 -10   3   4       73.49       68.43      3.56 o 
  -9   3   4       18.84       20.01      1.74 o 
  -8   3   4        4.56        6.18      0.89 o 
  -7   3   4       43.96       43.67      1.79 o 
  -6   3   4       57.04       61.98      1.90 o 
  -5   3   4      194.97      172.35      3.25 o 
  -4   3   4      738.21      742.21      8.12 o 
  -3   3   4      333.06      366.63      3.54 o 
  -2   3   4       59.99       79.68      1.11 o 
  -1   3   4       50.63       64.84      0.85 o 
   0   3   4        4.78        3.82      0.29 o 
   1   3   4      901.69      968.47      7.26 o 
   2   3   4      230.92      244.37      2.31 o 
   3   3   4       56.61       63.05      0.86 o 
   4   3   4      483.89      559.64      4.18 o 
   5   3   4      627.14      675.97      5.53 o 
   6   3   4       49.87       50.38      0.84 o 
   7   3   4       33.24       45.38      1.62 o 
   8   3   4      124.21      106.77      2.77 o 
   9   3   4       16.22       13.80      1.11 o 
  10   3   4       19.51       18.44      1.59 o 
 -10   4   4       18.32       18.05      2.24 o 
  -9   4   4       19.55       22.66      2.06 o 
  -8   4   4       18.46       19.17      1.70 o 
  -7   4   4        0.07       -0.10      0.44 o 
  -6   4   4       12.19       12.91      1.08 o 
  -5   4   4       59.20       61.85      2.18 o 
  -4   4   4      653.16      571.61      7.58 o 
  -3   4   4      413.31      423.22      4.08 o 
  -2   4   4      349.48      361.27      2.71 o 
  -1   4   4      631.41      719.05      4.55 o 
   0   4   4      163.51      196.09      1.68 o 
   1   4   4      127.83      121.09      1.14 o 
   2   4   4       40.88       43.41      0.70 o 
   3   4   4      233.66      254.16      2.02 o 
   4   4   4      530.46      530.30      3.68 o 
   5   4   4      184.56      211.39      1.77 o 
   6   4   4       23.99       28.36      0.48 o 
   7   4   4      279.31      264.37      2.61 o 
   8   4   4       47.11       56.29      1.15 o 
   9   4   4       24.05       27.35      2.01 o 
  10   4   4       77.85       73.90      4.56 o 
  -9   5   4        1.45        1.65      1.05 o 
  -8   5   4       96.71      104.18      3.60 o 
  -7   5   4      169.06      169.81      5.69 o 
  -6   5   4        0.95       -0.15      0.42 o 
  -5   5   4        0.03       -0.10      0.40 o 
  -4   5   4       14.23       10.06      0.90 o 
  -3   5   4       66.33       53.59      1.20 o 
  -2   5   4       72.85       53.69      0.84 o 
  -1   5   4       58.65       53.62      0.95 o 
   0   5   4      141.42      155.51      1.44 o 
   1   5   4     1051.48     1118.55      6.82 o 
   2   5   4      508.46      526.17      3.50 o 
   3   5   4       13.02       14.98      0.46 o 
   4   5   4      163.97      188.36      1.69 o 
   5   5   4       90.63       96.26      1.26 o 
   6   5   4       81.50       99.89      1.12 o 
   7   5   4        8.84        7.21      0.55 o 
   8   5   4       47.11       47.32      1.04 o 
   9   5   4      158.43      157.19      2.33 o 
  10   5   4       71.93       69.53      4.60 o 
  11   5   4       49.39       50.33      4.15 o 
  -9   6   4        1.80        0.52      1.06 o 
  -8   6   4       35.79       36.35      2.78 o 
  -7   6   4       17.13       17.41      1.73 o 
  -6   6   4       18.98       17.80      1.63 o 
  -5   6   4       14.86       17.04      1.27 o 
  -4   6   4       42.78       41.89      1.28 o 
  -3   6   4       40.50       36.37      1.14 o 
  -2   6   4      803.66      735.87      6.69 o 
  -1   6   4       84.08       77.36      1.04 o 
   0   6   4       19.01       17.91      0.52 o 
   1   6   4        2.85        5.04      0.29 o 
   2   6   4      283.21      284.31      2.05 o 
   3   6   4        4.90        6.17      0.31 o 
   4   6   4       16.29       15.48      0.49 o 
   5   6   4       72.58       70.04      1.09 o 
   6   6   4      263.86      263.73      2.85 o 
   7   6   4      236.65      225.42      2.81 o 
   8   6   4       50.49       45.41      1.11 o 
   9   6   4        5.26        4.41      0.52 o 
  10   6   4       38.13       38.71      1.11 o 
  11   6   4        1.24        0.57      0.51 o 
  12   6   4        7.30        7.74      2.63 o 
  -8   7   4        4.25        4.61      1.45 o 
  -7   7   4       41.42       49.78      2.59 o 
  -6   7   4        1.59        2.03      0.80 o 
  -5   7   4        3.31        3.77      1.73 o 
  -4   7   4        0.04        0.40      0.34 o 
  -3   7   4       31.33       33.68      1.15 o 
  -2   7   4      232.46      204.53      2.49 o 
  -1   7   4      371.97      347.61      3.26 o 
   0   7   4      166.34      151.44      1.66 o 
   1   7   4        4.76        6.04      0.33 o 
   2   7   4       60.80       67.00      1.01 o 
   3   7   4       62.21       63.18      1.13 o 
   4   7   4      177.74      174.89      2.06 o 
   5   7   4        5.64        6.32      0.66 o 
   6   7   4       29.66       32.47      0.98 o 
   7   7   4      103.81       95.69      1.90 o 
   8   7   4      105.06       93.77      2.13 o 
   9   7   4       36.01       32.66      2.14 o 
  10   7   4       38.49       38.95      1.35 o 
  11   7   4        3.22        3.25      0.85 o 
  12   7   4        0.42        0.71      0.62 o 
  -8   8   4       13.23       13.48      2.34 o 
  -7   8   4       36.44       39.94      3.19 o 
  -6   8   4       41.83       48.80      2.55 o 
  -5   8   4      100.20      105.32      2.68 o 
  -4   8   4       23.45       23.21      1.30 o 
  -3   8   4        0.48        1.34      0.44 o 
  -2   8   4       28.80       29.93      1.56 o 
  -1   8   4        1.27        1.48      0.34 o 
   0   8   4       32.87       30.88      0.82 o 
   1   8   4       65.80       65.92      1.02 o 
   2   8   4      134.59      136.78      1.41 o 
   3   8   4       55.78       60.52      1.07 o 
   4   8   4      155.48      163.76      2.56 o 
   5   8   4        0.75        0.18      0.29 o 
   6   8   4       15.39       14.14      0.87 o 
   7   8   4       37.30       38.31      1.45 o 
   8   8   4       36.09       37.77      2.67 o 
   9   8   4        0.00        0.23      0.61 o 
  10   8   4      117.72      129.34      2.79 o 
  11   8   4       11.74       11.17      0.93 o 
  12   8   4       22.25       21.64      2.79 o 
  -7   9   4       15.05       16.00      2.46 o 
  -6   9   4        5.05        4.78      1.65 o 
  -5   9   4       21.41       23.76      1.45 o 
  -4   9   4        6.20        6.43      0.84 o 
  -3   9   4        1.25        0.80      0.49 o 
  -2   9   4       74.83       74.96      2.12 o 
  -1   9   4        6.44        5.34      0.58 o 
   0   9   4      452.01      438.15      5.12 o 
   1   9   4      481.53      473.78      4.71 o 
   2   9   4        0.60        0.40      0.24 o 
   3   9   4       33.02       33.00      1.01 o 
   4   9   4        7.56        8.18      0.60 o 
   5   9   4       17.61       16.99      0.97 o 
   6   9   4       20.01       20.34      1.33 o 
   7   9   4       50.80       49.41      1.78 o 
   8   9   4        4.24        3.34      0.88 o 
   9   9   4       21.25       19.70      1.93 o 
  10   9   4      106.42      111.47      2.77 o 
  11   9   4       72.47       79.09      2.27 o 
  -6  10   4        0.24        0.60      0.74 o 
  -5  10   4       19.10       17.95      1.43 o 
  -4  10   4       86.15       92.46      3.20 o 
  -3  10   4       49.58       52.02      2.27 o 
  -2  10   4        2.83        2.45      0.96 o 
  -1  10   4        1.32        0.41      0.39 o 
   0  10   4        5.99        4.89      0.64 o 
   1  10   4       17.36       15.13      1.04 o 
   2  10   4       41.51       43.98      1.53 o 
   3  10   4       73.05       74.55      1.61 o 
   4  10   4        8.36        7.22      0.76 o 
   5  10   4       37.49       39.97      1.72 o 
   6  10   4       54.52       53.69      1.98 o 
   7  10   4      110.82      108.22      2.88 o 
   8  10   4        0.54        0.81      0.55 o 
   9  10   4       10.47       10.12      1.15 o 
  10  10   4        0.54        0.55      1.03 o 
  11  10   4        3.71        2.60      0.76 o 
  -5  11   4       10.30       12.76      1.99 o 
  -4  11   4        2.90        2.87      1.77 o 
  -3  11   4        0.42        0.00      0.76 o 
  -2  11   4      111.99      131.18      4.68 o 
  -1  11   4        5.48        5.86      0.77 o 
   0  11   4        0.02        0.07      0.39 o 
   1  11   4        0.91        0.17      0.40 o 
   2  11   4       16.06       12.95      1.94 o 
   3  11   4      224.73      247.59      3.92 o 
   4  11   4        0.25        0.55      0.48 o 
   5  11   4        0.89        0.69      0.49 o 
   6  11   4        4.75        4.32      0.86 o 
   7  11   4       12.83       12.62      1.59 o 
   8  11   4        0.15        0.74      0.65 o 
   9  11   4       14.53       13.91      1.32 o 
  10  11   4       57.43       67.25      2.40 o 
  -4  12   4        9.46       11.34      1.81 o 
  -3  12   4        0.05       -0.39      0.72 o 
  -2  12   4        7.44        6.08      1.35 o 
  -1  12   4       17.39       18.36      1.95 o 
   0  12   4       49.76       50.07      1.81 o 
   1  12   4       12.94       13.45      1.02 o 
   2  12   4       41.24       39.76      2.07 o 
   3  12   4       35.24       31.48      4.07 o 
   4  12   4        8.20        8.37      0.92 o 
   5  12   4       20.45       22.17      1.37 o 
   6  12   4        0.27        0.18      0.66 o 
   7  12   4        1.07        0.48      0.64 o 
   8  12   4       23.25       20.64      1.66 o 
   9  12   4       57.11       63.08      2.50 o 
  -2  13   4        3.29        2.55      1.07 o 
  -1  13   4        0.97        0.55      0.83 o 
   0  13   4        0.00        0.34      0.90 o 
   1  13   4        1.97        0.13      0.92 o 
   2  13   4        5.48        4.57      1.67 o 
   3  13   4       15.50       15.81      1.66 o 
   4  13   4        7.31        9.54      1.50 o 
   5  13   4       15.13       16.65      1.29 o 
   6  13   4       15.85       18.80      2.70 o 
   7  13   4        3.49        1.98      0.84 o 
   8  13   4        6.08        5.55      1.09 o 
   1  14   4        1.65        0.33      0.90 o 
   2  14   4        1.66        1.69      1.12 o 
   3  14   4       16.74       13.83      1.61 o 
   4  14   4       32.40       32.78      2.58 o 
   5  14   4       13.49       11.13      1.55 o 
   6  14   4       23.54       25.03      1.62 o 
  -5 -12   5        3.21        1.66      1.15 o 
  -4 -12   5        3.99        2.19      1.14 o 
  -3 -12   5        2.06        3.05      1.22 o 
  -2 -12   5        2.74        2.81      1.15 o 
  -1 -12   5       10.22        8.05      1.44 o 
   0 -12   5        5.74        3.56      1.03 o 
   1 -12   5        1.11        3.32      1.00 o 
   2 -12   5       12.07       12.22      1.73 o 
  -7 -11   5        0.86        0.60      0.83 o 
  -6 -11   5        5.55        4.72      1.09 o 
  -5 -11   5       26.93       27.45      1.80 o 
  -4 -11   5       38.33       37.83      2.72 o 
  -3 -11   5        6.58        7.31      1.50 o 
  -2 -11   5        1.05       -0.07      0.74 o 
  -1 -11   5        1.14        1.16      0.91 o 
   0 -11   5        0.06       -0.46      0.46 o 
   1 -11   5        5.22        4.13      1.08 o 
   2 -11   5        0.29        0.63      0.84 o 
   3 -11   5        7.23        6.16      1.36 o 
   4 -11   5        2.47        2.25      1.05 o 
  -8 -10   5        7.01        7.08      1.20 o 
  -7 -10   5        1.46        1.28      0.83 o 
  -6 -10   5      174.92      176.98      6.02 o 
  -5 -10   5       10.48        8.55      0.97 o 
  -4 -10   5       73.62       74.64      2.70 o 
  -3 -10   5       12.07       12.40      1.76 o 
  -2 -10   5       40.87       39.32      2.52 o 
  -1 -10   5        4.58        4.82      0.69 o 
   0 -10   5       30.15       29.32      1.38 o 
   1 -10   5       46.94       49.17      2.45 o 
   2 -10   5        4.70        4.86      1.12 o 
   3 -10   5        1.67        0.13      0.71 o 
   4 -10   5        4.86        5.26      1.36 o 
   5 -10   5       16.77       16.87      2.06 o 
  -9  -9   5        5.89        4.98      1.02 o 
  -8  -9   5        0.12        0.33      0.70 o 
  -7  -9   5       59.24       64.16      2.51 o 
  -6  -9   5        1.17        0.87      0.69 o 
  -5  -9   5        2.84        2.22      0.70 o 
  -4  -9   5       22.49       20.98      1.26 o 
  -3  -9   5        0.05       -0.18      0.44 o 
  -2  -9   5       12.84       11.08      1.54 o 
  -1  -9   5       63.06       66.84      2.07 o 
   0  -9   5       26.45       22.49      1.21 o 
   1  -9   5       25.50       28.26      1.31 o 
   2  -9   5       40.52       33.21      2.17 o 
   3  -9   5       10.54       10.03      1.51 o 
   4  -9   5        1.67        0.82      0.80 o 
   5  -9   5        8.31        5.81      1.03 o 
   6  -9   5       14.22       12.84      1.41 o 
   7  -9   5        1.13       -0.18      1.09 o 
  -9  -8   5       23.31       21.86      2.75 o 
  -8  -8   5        7.76        5.48      0.99 o 
  -7  -8   5       44.37       43.76      2.07 o 
  -6  -8   5        3.44        1.96      0.84 o 
  -5  -8   5      150.39      149.40      3.64 o 
  -4  -8   5       56.63       58.17      1.71 o 
  -3  -8   5        6.20        7.24      0.74 o 
  -2  -8   5       26.34       28.08      1.20 o 
  -1  -8   5        3.64        3.29      0.56 o 
   0  -8   5       60.30       60.01      1.82 o 
   1  -8   5       34.14       40.17      1.98 o 
   2  -8   5       11.24       11.43      0.84 o 
   3  -8   5       17.32       16.95      1.77 o 
   4  -8   5        6.85        6.18      0.82 o 
   5  -8   5        0.93        0.65      0.52 o 
   6  -8   5       28.11       29.51      2.30 o 
   7  -8   5       57.14       59.96      3.83 o 
   8  -8   5        2.68        0.55      1.09 o 
 -10  -7   5       12.42        9.58      1.78 o 
  -9  -7   5        1.20        1.06      0.75 o 
  -8  -7   5       17.82       16.81      1.61 o 
  -7  -7   5        1.16        1.47      0.96 o 
  -6  -7   5       34.39       31.35      4.60 o 
  -5  -7   5       11.40       11.59      1.30 o 
  -4  -7   5        2.09        2.33      0.55 o 
  -3  -7   5        0.03        0.25      0.35 o 
  -2  -7   5        3.64        3.77      0.53 o 
  -1  -7   5      240.33      251.60      3.68 o 
   0  -7   5        0.78       -0.18      0.45 o 
   1  -7   5       84.32       89.89      2.20 o 
   2  -7   5       21.78       22.49      0.76 o 
   3  -7   5        2.17        0.78      0.51 o 
   4  -7   5        0.38        0.14      0.37 o 
   5  -7   5       44.54       45.10      1.55 o 
   6  -7   5        1.39        0.44      0.66 o 
   7  -7   5       22.16       21.00      2.00 o 
   8  -7   5       25.02       21.65      2.65 o 
 -10  -6   5        5.62        4.46      1.36 o 
  -9  -6   5        1.08        1.01      0.98 o 
  -8  -6   5        1.12        1.49      0.92 o 
  -7  -6   5       33.79       30.73      1.99 o 
  -6  -6   5       22.59       23.94      1.74 o 
  -5  -6   5       38.84       41.06      2.10 o 
  -4  -6   5       61.05       59.86      2.26 o 
  -3  -6   5      419.94      449.25      5.99 o 
  -2  -6   5        3.28        5.03      0.40 o 
  -1  -6   5       62.89       66.35      1.77 o 
   0  -6   5       21.09       21.16      0.93 o 
   1  -6   5      225.68      247.45      2.64 o 
   2  -6   5        9.87       12.56      0.56 o 
   3  -6   5        5.35        4.80      0.52 o 
   4  -6   5       58.90       54.92      1.43 o 
   5  -6   5       25.04       19.02      1.26 o 
   6  -6   5       11.06       15.61      1.36 o 
   7  -6   5       98.67      109.39      3.21 o 
   8  -6   5       48.47       49.56      2.59 o 
   9  -6   5       40.20       49.38      3.37 o 
 -10  -5   5        3.47        2.44      1.10 o 
  -9  -5   5       15.64       15.34      1.87 o 
  -8  -5   5        0.27        0.88      0.61 o 
  -7  -5   5        8.97        6.82      0.95 o 
  -6  -5   5        0.17        0.44      0.50 o 
  -5  -5   5       24.53       27.03      1.50 o 
  -4  -5   5        3.44        1.45      0.60 o 
  -3  -5   5      244.65      247.31      3.73 o 
  -2  -5   5        0.00        0.42      0.32 o 
  -1  -5   5        5.17        5.04      0.36 o 
   0  -5   5       23.53       28.21      0.62 o 
   1  -5   5       14.88       13.78      0.56 o 
   2  -5   5      288.41      282.09      2.81 o 
   3  -5   5       81.58       81.79      1.77 o 
   4  -5   5       22.82       21.81      0.91 o 
   5  -5   5      105.09       94.31      2.30 o 
   6  -5   5        0.12        0.44      0.54 o 
   7  -5   5       14.13       11.30      1.22 o 
   8  -5   5       17.86       19.30      1.60 o 
   9  -5   5        0.43        1.41      0.96 o 
  10  -5   5        0.31        0.52      0.99 o 
 -11  -4   5       30.35       28.20      2.35 o 
 -10  -4   5       11.99       12.90      1.80 o 
  -9  -4   5        0.78       -0.13      0.76 o 
  -8  -4   5        6.12        7.18      1.28 o 
  -7  -4   5        2.94        2.20      0.63 o 
  -6  -4   5       53.33       57.00      2.03 o 
  -5  -4   5        0.15        0.42      0.58 o 
  -4  -4   5       67.12       74.88      2.26 o 
  -3  -4   5        0.93        1.54      0.35 o 
  -2  -4   5        7.52       10.47      0.45 o 
  -1  -4   5       46.14       42.87      0.71 o 
   0  -4   5        6.12        8.58      0.53 o 
   1  -4   5        1.56        1.79      0.25 o 
   2  -4   5        0.65        1.41      0.21 o 
   3  -4   5       53.74       46.55      1.06 o 
   4  -4   5      172.52      174.30      2.35 o 
   5  -4   5        1.43        1.49      0.46 o 
   6  -4   5       46.41       41.63      1.50 o 
   7  -4   5       65.95       73.94      2.67 o 
   8  -4   5       70.29       79.15      3.89 o 
   9  -4   5      238.02      250.36      5.16 o 
  10  -4   5      155.18      170.83      5.89 o 
 -11  -3   5       35.60       34.11      2.46 o 
 -10  -3   5        8.14        5.29      1.27 o 
  -9  -3   5       19.19       21.44      2.09 o 
  -8  -3   5       12.86        9.65      1.37 o 
  -7  -3   5        1.43        2.22      0.81 o 
  -6  -3   5       58.09       56.22      1.93 o 
  -5  -3   5       16.01       13.76      2.08 o 
  -4  -3   5        3.36        3.57      0.44 o 
  -3  -3   5       46.49       46.79      0.71 o 
  -2  -3   5      169.43      178.35      1.61 o 
  -1  -3   5      403.90      413.08      3.11 o 
   0  -3   5      113.42      136.31      1.51 o 
   1  -3   5      362.80      401.91      3.35 o 
   2  -3   5        2.25        2.04      0.21 o 
   3  -3   5      235.15      231.48      2.63 o 
   4  -3   5      197.12      178.47      2.82 o 
   5  -3   5      360.69      351.80      5.81 o 
   6  -3   5       20.58       15.92      0.96 o 
   7  -3   5        3.65        1.74      0.50 o 
   8  -3   5        7.64        5.79      1.24 o 
   9  -3   5       52.32       57.65      2.16 o 
  10  -3   5        4.13        5.03      1.17 o 
  11  -3   5        4.21        3.65      1.16 o 
 -11  -2   5       11.65       11.22      1.66 o 
 -10  -2   5       12.12       11.39      1.60 o 
  -9  -2   5      175.36      176.16      5.38 o 
  -8  -2   5       14.03       14.78      1.64 o 
  -7  -2   5        0.71        0.34      1.32 o 
  -6  -2   5        2.20        2.93      0.87 o 
  -5  -2   5      229.71      231.61      3.24 o 
  -4  -2   5        6.08        7.48      0.43 o 
  -3  -2   5       10.77       12.02      0.45 o 
  -2  -2   5      179.36      173.00      1.56 o 
  -1  -2   5        0.55        1.68      0.18 o 
   0  -2   5      620.86      665.89      4.83 o 
   1  -2   5       32.89       30.39      0.56 o 
   2  -2   5        0.82        1.13      0.16 o 
   3  -2   5       25.68       30.54      0.88 o 
   4  -2   5        0.05        0.31      0.42 o 
   5  -2   5      767.39      715.30      7.31 o 
   6  -2   5      565.37      572.64      7.65 o 
   7  -2   5       15.00       12.98      0.89 o 
   8  -2   5        2.58        1.88      0.59 o 
   9  -2   5       64.75       63.90      2.94 o 
  10  -2   5       12.27       13.13      1.27 o 
  11  -2   5      100.94      120.98      4.34 o 
 -11  -1   5        1.35        2.01      0.98 o 
 -10  -1   5        0.01       -0.32      0.71 o 
  -9  -1   5       27.38       25.24      1.94 o 
  -8  -1   5       29.74       29.83      1.79 o 
  -7  -1   5      216.05      232.70      4.13 o 
  -6  -1   5       18.00       19.88      1.08 o 
  -5  -1   5        6.42        7.69      0.61 o 
  -4  -1   5       34.42       32.22      0.79 o 
  -3  -1   5        4.09        4.49      0.36 o 
  -2  -1   5       58.76       76.70      1.00 o 
  -1  -1   5       67.13       71.39      0.86 o 
   0  -1   5        6.80        5.22      0.27 o 
   1  -1   5     1217.25     1357.17     10.72 o 
   2  -1   5       11.97       14.65      0.68 o 
   3  -1   5       41.15       34.66      0.87 o 
   4  -1   5       33.96       26.18      0.86 o 
   5  -1   5       31.18       29.31      0.86 o 
   6  -1   5        6.97        5.23      0.50 o 
   7  -1   5       13.00       12.21      0.68 o 
   8  -1   5       21.72       18.91      0.75 o 
   9  -1   5       85.04       82.10      1.78 o 
  10  -1   5       22.53       19.95      0.99 o 
  11  -1   5       52.80       49.94      2.47 o 
  12  -1   5        0.02        0.28      0.50 o 
 -11   0   5        8.75        8.79      1.60 o 
 -10   0   5        8.17        8.24      1.42 o 
  -9   0   5       22.20       25.68      1.79 o 
  -8   0   5       83.20       86.87      2.45 o 
  -7   0   5      270.90      264.48      4.54 o 
  -6   0   5        1.09        1.97      0.52 o 
  -5   0   5        3.71        2.18      0.40 o 
  -4   0   5      165.34      188.69      2.44 o 
  -3   0   5      319.24      361.91      3.31 o 
  -2   0   5      491.89      526.97      4.39 o 
  -1   0   5       65.66       75.37      0.98 o 
   0   0   5        2.66        1.48      0.15 o 
   1   0   5      261.88      274.57      2.45 o 
   2   0   5      112.24      145.80      1.88 o 
   3   0   5      411.50      453.09      5.34 o 
   4   0   5       71.88       66.76      1.21 o 
   5   0   5       86.70       78.35      1.27 o 
   6   0   5       75.15       76.99      1.15 o 
   7   0   5      611.30      575.83      7.22 o 
   8   0   5      105.93      104.05      1.90 o 
   9   0   5       33.46       31.88      1.26 o 
  10   0   5        8.09        9.40      1.15 o 
  11   0   5       13.75       15.33      0.72 o 
  12   0   5        5.60        7.82      1.15 o 
 -10   1   5       15.14       12.86      1.52 o 
  -9   1   5        2.25        1.86      0.65 o 
  -8   1   5        8.04        6.93      0.89 o 
  -7   1   5       34.79       34.22      1.49 o 
  -6   1   5       81.22       80.38      2.15 o 
  -5   1   5       71.84       70.79      1.89 o 
  -4   1   5      223.77      233.73      4.08 o 
  -3   1   5      284.93      327.93      4.24 o 
  -2   1   5     1166.12     1272.03      9.66 o 
  -1   1   5        0.31        0.87      0.18 o 
   0   1   5      200.00      208.88      1.80 o 
   1   1   5       25.29       26.41      0.65 o 
   2   1   5      113.99      126.56      1.58 o 
   3   1   5      408.82      469.53      3.84 o 
   4   1   5      185.24      222.47      2.12 o 
   5   1   5       90.53       74.76      1.14 o 
   6   1   5      172.38      169.42      1.61 o 
   7   1   5       64.47       56.54      1.04 o 
   8   1   5      102.23      105.94      1.57 o 
   9   1   5       54.55       52.41      1.12 o 
  10   1   5       21.17       21.99      0.99 o 
  11   1   5       37.77       41.38      2.73 o 
  12   1   5      131.53      146.07      3.88 o 
 -10   2   5       57.91       61.70      3.36 o 
  -9   2   5        0.41        0.33      0.56 o 
  -8   2   5        4.26        4.24      0.78 o 
  -7   2   5        2.80        2.78      1.33 o 
  -6   2   5      210.50      213.13      6.01 o 
  -5   2   5      320.69      293.83      4.63 o 
  -4   2   5       60.62       63.68      2.17 o 
  -3   2   5       12.62       12.81      0.55 o 
  -2   2   5     1115.77     1264.58      9.05 o 
  -1   2   5      923.77     1034.79      7.22 o 
   0   2   5      534.16      604.15      4.16 o 
   1   2   5       52.44       62.70      0.94 o 
   2   2   5      354.02      374.74      3.57 o 
   3   2   5      155.93      153.34      1.94 o 
   4   2   5     1238.40     1413.47      9.76 o 
   5   2   5       42.27       58.17      0.83 o 
   6   2   5        8.01        9.04      0.46 o 
   7   2   5       98.66      105.62      1.39 o 
   8   2   5        0.05        0.55      0.37 o 
   9   2   5       21.39       23.18      2.09 o 
  10   2   5       10.42        9.75      1.60 o 
  11   2   5       16.17       19.91      5.99 o 
 -10   3   5        6.70        7.97      1.57 o 
  -9   3   5        2.69        1.58      0.69 o 
  -8   3   5        7.02        6.51      0.93 o 
  -7   3   5        0.00        0.02      0.45 o 
  -6   3   5       27.43       27.89      1.40 o 
  -5   3   5      516.32      482.01      6.82 o 
  -4   3   5        6.45        5.50      0.58 o 
  -3   3   5        0.02        0.68      0.21 o 
  -2   3   5       59.77       67.28      0.94 o 
  -1   3   5      500.11      557.04      3.93 o 
   0   3   5     1586.51     1702.16     10.87 o 
   1   3   5      323.54      339.89      2.79 o 
   2   3   5     1138.90     1251.04      9.31 o 
   3   3   5      275.21      324.65      2.70 o 
   4   3   5        2.34        3.22      0.37 o 
   5   3   5       13.67       11.53      0.38 o 
   6   3   5      167.98      162.67      2.03 o 
   7   3   5      115.51      115.72      1.43 o 
   8   3   5       55.27       52.69      1.44 o 
   9   3   5        0.11        0.92      0.68 o 
  10   3   5       15.62       14.59      1.47 o 
  11   3   5      139.06      139.34      6.90 o 
 -10   4   5        2.28        3.43      1.28 o 
  -9   4   5        4.71        4.67      1.34 o 
  -8   4   5       65.77       67.93      3.19 o 
  -7   4   5        0.79        0.79      0.56 o 
  -6   4   5        1.95        1.24      0.63 o 
  -5   4   5       28.29       28.53      2.02 o 
  -4   4   5       82.78       69.68      6.40 o 
  -3   4   5       26.19       23.24      0.78 o 
  -2   4   5       82.85       78.48      0.94 o 
  -1   4   5        0.27        0.08      0.13 o 
   0   4   5        5.78       11.25      0.39 o 
   1   4   5     1279.53     1327.48      9.05 o 
   2   4   5      200.03      234.61      2.13 o 
   3   4   5        0.01        0.64      0.17 o 
   4   4   5      264.90      312.94      2.85 o 
   5   4   5       40.29       52.86      0.85 o 
   6   4   5      169.06      177.76      1.61 o 
   7   4   5      153.05      131.72      1.50 o 
   8   4   5       37.01       38.63      1.13 o 
   9   4   5       94.04       92.56      2.45 o 
  10   4   5        0.06        0.16      0.79 o 
  -9   5   5        0.27        0.78      0.99 o 
  -8   5   5       92.86      107.89      3.96 o 
  -7   5   5        5.97        5.22      0.89 o 
  -6   5   5       37.64       35.66      1.97 o 
  -5   5   5       23.58       21.61      1.39 o 
  -4   5   5      215.82      216.46      3.94 o 
  -3   5   5     1140.71     1009.94     10.16 o 
  -2   5   5      383.75      340.48      2.92 o 
  -1   5   5        0.24        0.41      0.15 o 
   0   5   5      222.46      242.49      2.08 o 
   1   5   5      251.77      288.73      2.17 o 
   2   5   5       16.63       16.78      0.43 o 
   3   5   5       44.12       40.77      0.69 o 
   4   5   5       78.70       99.63      1.15 o 
   5   5   5      177.16      175.59      1.66 o 
   6   5   5       40.09       42.08      0.73 o 
   7   5   5       31.77       23.65      0.81 o 
   8   5   5      264.44      245.73      2.78 o 
   9   5   5      289.79      288.37      3.53 o 
  10   5   5        7.48        6.68      1.92 o 
  -9   6   5       13.21        9.33      1.86 o 
  -8   6   5        7.25        6.84      1.66 o 
  -7   6   5        5.37        4.40      1.03 o 
  -6   6   5       50.91       50.97      2.02 o 
  -5   6   5        2.50        2.55      0.64 o 
  -4   6   5       61.41       49.25      1.41 o 
  -3   6   5       37.40       42.04      1.34 o 
  -2   6   5      667.70      651.94      6.01 o 
  -1   6   5      401.51      387.14      3.19 o 
   0   6   5      117.64      101.73      1.19 o 
   1   6   5      118.96      122.33      1.20 o 
   2   6   5      244.25      262.39      2.08 o 
   3   6   5      454.43      492.79      3.42 o 
   4   6   5       46.50       48.29      0.84 o 
   5   6   5        6.36        8.03      0.46 o 
   6   6   5       88.81       91.74      1.28 o 
   7   6   5       32.48       37.56      0.98 o 
   8   6   5        0.34        0.51      0.27 o 
   9   6   5       29.79       32.11      1.07 o 
  10   6   5        1.45        1.72      0.39 o 
  11   6   5       22.20       21.39      1.16 o 
  12   6   5        0.49        0.63      0.51 o 
  -8   7   5        0.06        0.62      1.11 o 
  -7   7   5        0.97        1.52      0.84 o 
  -6   7   5       56.02       63.62      2.79 o 
  -5   7   5       42.64       45.61      1.89 o 
  -4   7   5       17.14       16.18      1.43 o 
  -3   7   5      186.27      179.56      2.94 o 
  -2   7   5       45.29       41.99      1.61 o 
  -1   7   5      485.38      458.76      4.31 o 
   0   7   5      158.36      139.24      1.72 o 
   1   7   5      176.47      179.52      2.04 o 
   2   7   5        6.32        6.88      0.34 o 
   3   7   5        4.10        2.89      0.29 o 
   4   7   5       70.41       61.88      1.05 o 
   5   7   5       52.55       51.28      1.04 o 
   6   7   5        0.14       -0.27      0.27 o 
   7   7   5       27.00       25.91      0.92 o 
   8   7   5        4.31        3.35      0.77 o 
   9   7   5       45.14       49.99      1.51 o 
  10   7   5      175.25      182.01      3.16 o 
  11   7   5      185.77      194.23      4.26 o 
  12   7   5       15.79       15.59      1.81 o 
  -8   8   5       23.07       24.24      2.93 o 
  -7   8   5        0.28        0.06      1.06 o 
  -6   8   5        3.77        2.90      1.05 o 
  -5   8   5        0.55        0.44      0.51 o 
  -4   8   5        0.02        1.07      0.45 o 
  -3   8   5       18.44       17.54      1.06 o 
  -2   8   5       49.93       44.67      1.04 o 
  -1   8   5       76.81       81.06      1.66 o 
   0   8   5      271.63      258.75      3.15 o 
   1   8   5      290.73      289.64      2.72 o 
   2   8   5        3.03        2.87      0.27 o 
   3   8   5        3.51        3.98      0.37 o 
   4   8   5       47.13       53.11      1.23 o 
   5   8   5      386.24      395.68      4.64 o 
   6   8   5       45.15       41.24      1.42 o 
   7   8   5        5.13        3.29      1.01 o 
   8   8   5        0.01        0.62      0.48 o 
   9   8   5       28.16       26.83      1.28 o 
  10   8   5        8.73        9.23      0.88 o 
  11   8   5       24.95       30.92      1.33 o 
  12   8   5       77.44       89.31      2.93 o 
  -7   9   5        1.71        2.60      1.57 o 
  -6   9   5        4.29        7.36      1.81 o 
  -5   9   5       18.45       17.78      1.35 o 
  -4   9   5        3.92        3.09      0.64 o 
  -3   9   5       91.76       97.49      2.28 o 
  -2   9   5       19.29       18.74      1.26 o 
  -1   9   5        0.00        0.06      0.31 o 
   0   9   5       26.95       29.26      0.96 o 
   1   9   5       66.21       66.00      1.36 o 
   2   9   5      109.58      110.42      1.57 o 
   3   9   5        0.00       -0.29      0.30 o 
   4   9   5       13.92       16.62      0.81 o 
   5   9   5        1.27        0.79      0.41 o 
   6   9   5       76.62       78.12      1.79 o 
   7   9   5        3.94        5.20      0.75 o 
   8   9   5        1.01        0.26      0.49 o 
   9   9   5       24.32       26.36      1.44 o 
  10   9   5       38.64       39.58      3.36 o 
  11   9   5        0.78        0.45      0.56 o 
  -6  10   5       15.20       15.72      1.62 o 
  -5  10   5       19.65       23.76      1.85 o 
  -4  10   5        5.65        4.66      1.01 o 
  -3  10   5      182.22      192.31      8.16 o 
  -2  10   5        0.00        0.62      0.49 o 
  -1  10   5       13.46       13.42      0.85 o 
   0  10   5        0.53        0.53      0.54 o 
   1  10   5       46.08       49.28      1.37 o 
   2  10   5      205.20      203.77      2.90 o 
   3  10   5       30.21       28.63      1.08 o 
   4  10   5       36.20       37.49      1.14 o 
   5  10   5       22.55       22.39      1.31 o 
   6  10   5        1.06        2.91      1.29 o 
   7  10   5       11.46       11.39      1.12 o 
   8  10   5        3.74        2.28      1.30 o 
   9  10   5       49.46       51.38      1.97 o 
  10  10   5       61.83       61.01      3.04 o 
  11  10   5       96.71      101.02      2.78 o 
  -5  11   5       12.46       15.39      2.15 o 
  -4  11   5        4.48        4.86      1.62 o 
  -3  11   5       12.56       16.15      2.56 o 
  -2  11   5        0.76       -0.68      0.68 o 
  -1  11   5       32.97       33.79      1.30 o 
   0  11   5        0.03        0.13      0.38 o 
   1  11   5        2.74        1.83      0.53 o 
   2  11   5        3.65        4.03      0.77 o 
   3  11   5       17.69       17.62      1.16 o 
   4  11   5       11.56       13.64      0.96 o 
   5  11   5        0.92        1.01      0.50 o 
   6  11   5       12.94       14.89      1.33 o 
   7  11   5        1.27        0.97      0.62 o 
   8  11   5       35.46       34.58      1.78 o 
   9  11   5        0.29        0.57      0.89 o 
  10  11   5        0.11        0.92      0.72 o 
  -4  12   5        1.73       -0.42      0.84 o 
  -3  12   5        4.54        4.17      1.25 o 
  -2  12   5       11.43        7.22      1.42 o 
  -1  12   5       17.78       18.00      1.92 o 
   0  12   5       19.51       18.43      1.17 o 
   1  12   5       88.92       88.17      2.11 o 
   2  12   5       13.49       11.97      1.38 o 
   3  12   5        5.97        6.52      0.96 o 
   4  12   5       53.91       50.66      1.76 o 
   5  12   5        6.72        7.51      1.08 o 
   6  12   5       78.08       83.26      4.05 o 
   7  12   5       18.55       18.92      1.60 o 
   8  12   5       13.38       13.06      1.34 o 
   9  12   5       57.14       58.51      2.61 o 
  -2  13   5        0.04       -0.02      0.82 o 
  -1  13   5       18.04       17.24      1.90 o 
   0  13   5        9.98        9.18      2.24 o 
   1  13   5        1.67        1.42      0.80 o 
   2  13   5        2.00        1.77      1.09 o 
   3  13   5       31.01       33.05      2.15 o 
   4  13   5        5.24        5.16      1.17 o 
   5  13   5        3.82        3.40      0.79 o 
   6  13   5       19.75       20.48      1.77 o 
   7  13   5        2.71        2.82      1.38 o 
   8  13   5       34.12       36.90      3.28 o 
   1  14   5        4.53        2.98      1.10 o 
   2  14   5        2.14        3.01      0.95 o 
   3  14   5       44.87       41.72      2.35 o 
   4  14   5       38.79       38.54      2.34 o 
   5  14   5        0.19        1.10      0.88 o 
   6  14   5        6.36        5.91      1.21 o 
  -4 -12   6        2.39        1.61      1.17 o 
  -3 -12   6       15.95       16.20      2.16 o 
  -2 -12   6        0.11        0.25      0.96 o 
  -1 -12   6        9.93        8.39      1.53 o 
   0 -12   6       10.26        7.93      1.33 o 
   1 -12   6        0.84        2.62      0.98 o 
  -6 -11   6       20.93       18.49      1.60 o 
  -5 -11   6        0.26       -1.15      1.15 o 
  -4 -11   6       10.17       11.75      1.84 o 
  -3 -11   6        0.00        0.57      0.91 o 
  -2 -11   6        9.66        6.77      1.46 o 
  -1 -11   6        6.88        6.07      1.35 o 
   0 -11   6       39.24       40.96      1.62 o 
   1 -11   6       14.11       13.17      1.61 o 
   2 -11   6        0.11        1.40      0.96 o 
   3 -11   6        2.99        1.84      1.05 o 
  -7 -10   6        0.14        0.38      0.75 o 
  -6 -10   6      164.33      177.05      4.48 o 
  -5 -10   6       30.37       32.37      1.63 o 
  -4 -10   6       32.42       36.21      5.86 o 
  -3 -10   6        5.20        3.01      1.07 o 
  -2 -10   6       37.63       37.20      2.54 o 
  -1 -10   6       11.94       12.16      1.66 o 
   0 -10   6        1.16       -0.02      0.48 o 
   1 -10   6        6.02        5.75      0.79 o 
   2 -10   6        1.05        0.41      0.76 o 
   3 -10   6        0.43       -0.41      0.75 o 
   4 -10   6        0.46        1.37      0.94 o 
   5 -10   6       13.83       16.12      2.06 o 
  -8  -9   6       10.39       10.07      1.28 o 
  -7  -9   6        0.43        0.48      0.96 o 
  -6  -9   6        6.49        6.31      1.07 o 
  -5  -9   6        2.42        2.25      0.79 o 
  -4  -9   6        1.42        1.50      0.55 o 
  -3  -9   6       11.31       10.97      1.61 o 
  -2  -9   6      115.28      126.40      4.58 o 
  -1  -9   6        0.03       -0.25      0.41 o 
   0  -9   6        3.36        3.55      0.67 o 
   1  -9   6        2.61        1.55      0.56 o 
   2  -9   6       27.55       31.60      2.13 o 
   3  -9   6        5.43        5.69      1.23 o 
   4  -9   6        0.27        0.64      0.81 o 
   5  -9   6       13.58       13.77      1.89 o 
   6  -9   6        0.06        1.42      0.78 o 
  -9  -8   6        5.89        4.80      1.02 o 
  -8  -8   6       10.26        8.77      1.20 o 
  -7  -8   6       17.22       16.62      1.51 o 
  -6  -8   6        5.28        5.39      0.98 o 
  -5  -8   6        4.79        4.53      0.90 o 
  -4  -8   6       93.02       96.49      2.56 o 
  -3  -8   6        1.08        0.46      0.47 o 
  -2  -8   6        1.33        1.07      0.75 o 
  -1  -8   6        0.80        0.56      0.44 o 
   0  -8   6      331.94      354.74      5.74 o 
   1  -8   6        2.26        2.56      0.61 o 
   2  -8   6       48.84       51.32      2.61 o 
   3  -8   6      113.92      105.08      3.91 o 
   4  -8   6        1.08        0.34      0.57 o 
   5  -8   6       80.08       95.06      2.43 o 
   6  -8   6       62.37       73.41      3.08 o 
   7  -8   6       87.00       98.78      5.07 o 
  -9  -7   6        1.70        0.50      0.79 o 
  -8  -7   6        0.65        0.38      0.70 o 
  -7  -7   6       31.06       28.37      2.88 o 
  -6  -7   6        7.39        8.07      2.86 o 
  -5  -7   6        8.64        8.61      1.16 o 
  -4  -7   6      158.92      159.53      3.22 o 
  -3  -7   6        0.08        0.01      0.36 o 
  -2  -7   6       10.10        9.73      0.79 o 
  -1  -7   6       37.35       38.19      1.36 o 
   0  -7   6        4.02        4.14      0.74 o 
   1  -7   6        7.44        7.78      1.37 o 
   2  -7   6        5.33        6.46      1.97 o 
   3  -7   6        0.88       -0.11      0.37 o 
   4  -7   6      180.69      174.56      2.92 o 
   5  -7   6       22.61       21.71      1.28 o 
   6  -7   6       25.25       27.65      1.92 o 
   7  -7   6       12.69       17.63      1.83 o 
   8  -7   6       44.57       50.07      3.51 o 
 -10  -6   6       31.16       28.60      2.83 o 
  -9  -6   6        5.82        5.63      1.49 o 
  -8  -6   6       17.10       15.88      1.56 o 
  -7  -6   6       37.51       35.03      1.95 o 
  -6  -6   6        5.01        2.92      0.84 o 
  -5  -6   6        7.27        6.90      2.59 o 
  -4  -6   6        6.36        5.43      0.74 o 
  -3  -6   6      178.28      188.19      3.36 o 
  -2  -6   6       16.73       22.39      1.15 o 
  -1  -6   6       24.99       22.98      0.78 o 
   0  -6   6        4.03        3.01      0.77 o 
   1  -6   6       64.64       69.74      1.53 o 
   2  -6   6      220.13      222.68      2.67 o 
   3  -6   6      132.66      132.40      2.28 o 
   4  -6   6       30.68       25.93      1.58 o 
   5  -6   6       94.83       93.99      2.16 o 
   6  -6   6       50.67       52.41      2.13 o 
   7  -6   6       72.02       76.44      2.70 o 
   8  -6   6       19.18       25.07      2.74 o 
   9  -6   6      107.25      122.43      5.35 o 
 -10  -5   6       35.83       34.33      2.75 o 
  -9  -5   6        8.61        8.59      1.57 o 
  -8  -5   6        0.02        0.62      0.66 o 
  -7  -5   6        5.26        4.53      0.91 o 
  -6  -5   6       16.31       12.74      1.30 o 
  -5  -5   6        2.66        2.41      1.27 o 
  -4  -5   6       18.98       20.79      1.54 o 
  -3  -5   6        3.39        2.70      0.91 o 
  -2  -5   6       78.35       85.01      1.42 o 
  -1  -5   6       19.23       20.76      0.77 o 
   0  -5   6       22.85       31.73      0.82 o 
   1  -5   6       42.29       41.99      0.89 o 
   2  -5   6       23.25       22.64      0.67 o 
   3  -5   6      206.22      207.03      2.75 o 
   4  -5   6       86.66       96.58      2.18 o 
   5  -5   6       27.71       23.82      1.34 o 
   6  -5   6        0.72        0.76      0.54 o 
   7  -5   6       48.68       43.95      1.99 o 
   8  -5   6       43.80       50.91      3.08 o 
   9  -5   6        5.07        4.26      1.30 o 
  10  -5   6       20.30       21.25      2.52 o 
 -10  -4   6       89.34       88.84      4.12 o 
  -9  -4   6        0.73       -0.73      0.83 o 
  -8  -4   6       54.05       58.00      3.09 o 
  -7  -4   6       26.28       29.11      1.65 o 
  -6  -4   6       23.50       20.00      2.53 o 
  -5  -4   6        3.66        2.82      0.79 o 
  -4  -4   6        2.23        2.20      0.72 o 
  -3  -4   6       78.65       70.11      1.69 o 
  -2  -4   6       11.76       13.96      0.50 o 
  -1  -4   6      491.90      549.00      4.46 o 
   0  -4   6        0.64        0.69      0.18 o 
   1  -4   6       33.51       36.55      0.81 o 
   2  -4   6      132.72      122.69      1.55 o 
   3  -4   6      141.29      130.30      1.96 o 
   4  -4   6      755.77      746.80      7.50 o 
   5  -4   6       77.50       80.40      2.31 o 
   6  -4   6       61.78       61.83      1.86 o 
   7  -4   6       25.22       26.66      1.56 o 
   8  -4   6        2.26        2.13      0.87 o 
   9  -4   6        8.62        8.85      2.18 o 
  10  -4   6       30.14       31.18      2.51 o 
 -10  -3   6        9.59        9.86      1.61 o 
  -9  -3   6       53.20       55.53      3.10 o 
  -8  -3   6       51.19       51.03      2.86 o 
  -7  -3   6       22.28       22.26      2.09 o 
  -6  -3   6      114.51      119.75      3.18 o 
  -5  -3   6        4.94        3.76      0.61 o 
  -4  -3   6       40.82       44.57      1.26 o 
  -3  -3   6        0.07        0.05      0.23 o 
  -2  -3   6       25.15       25.28      0.47 o 
  -1  -3   6      104.42      110.00      1.05 o 
   0  -3   6       67.11       80.15      1.43 o 
   1  -3   6       46.15       44.21      1.25 o 
   2  -3   6      309.86      297.29      2.73 o 
   3  -3   6        0.65        0.71      0.33 o 
   4  -3   6      163.87      158.58      2.55 o 
   5  -3   6      805.88      767.72     10.63 o 
   6  -3   6        1.11        0.92      0.59 o 
   7  -3   6       73.14       66.04      2.43 o 
   8  -3   6        0.07        0.26      0.50 o 
   9  -3   6       13.48       14.99      1.75 o 
  10  -3   6       70.15       66.43      3.33 o 
  11  -3   6        1.49        1.98      0.99 o 
 -10  -2   6        0.01        0.99      0.87 o 
  -9  -2   6      183.65      192.55      6.00 o 
  -8  -2   6      147.22      149.07      4.14 o 
  -7  -2   6        0.55       -0.55      0.55 o 
  -6  -2   6       36.75       35.99      3.29 o 
  -5  -2   6       97.58       95.95      2.50 o 
  -4  -2   6      133.00      131.92      2.88 o 
  -3  -2   6       10.29        7.66      0.39 o 
  -2  -2   6       66.01       65.46      0.89 o 
  -1  -2   6       13.89       17.17      0.41 o 
   0  -2   6        0.26        0.63      0.17 o 
   1  -2   6      176.44      215.48      1.94 o 
   2  -2   6      216.78      245.56      2.28 o 
   3  -2   6       26.49       37.20      0.84 o 
   4  -2   6      693.24      667.14      7.55 o 
   5  -2   6      114.61      106.83      2.15 o 
   7  -2   6       58.52       51.68      1.91 o 
   8  -2   6        2.87        2.19      0.62 o 
   9  -2   6        3.45        2.78      0.70 o 
  10  -2   6       17.54       17.82      1.47 o 
  11  -2   6       12.16       12.41      1.64 o 
 -10  -1   6        2.31        2.31      1.02 o 
  -9  -1   6       41.06       38.60      2.79 o 
  -8  -1   6      197.84      202.15      4.92 o 
  -7  -1   6      321.78      345.11      5.56 o 
  -6  -1   6       43.45       41.96      3.03 o 
  -5  -1   6       16.56       17.89      1.10 o 
  -4  -1   6      422.58      459.46      5.17 o 
  -3  -1   6      384.59      386.73      3.22 o 
  -2  -1   6      113.54      130.06      1.35 o 
  -1  -1   6        0.54        0.75      0.15 o 
   0  -1   6       22.81       21.75      0.49 o 
   1  -1   6        1.26        0.42      0.15 o 
   2  -1   6      149.82      150.76      1.45 o 
   3  -1   6      107.44      123.72      1.89 o 
   4  -1   6      115.66      100.40      2.14 o 
   5  -1   6      181.72      177.25      3.16 o 
   6  -1   6       98.82       89.19      2.06 o 
   7  -1   6      626.62      598.10      7.94 o 
   8  -1   6       28.46       26.36      1.32 o 
   9  -1   6       58.74       60.56      2.00 o 
  10  -1   6        1.47        1.19      0.61 o 
  11  -1   6       39.41       44.41      1.69 o 
  12  -1   6      103.22      117.21      2.98 o 
 -10   0   6        1.03        0.46      0.87 o 
  -9   0   6       12.35       10.60      1.38 o 
  -8   0   6        7.14        7.08      1.23 o 
  -7   0   6      293.59      292.65      6.65 o 
  -6   0   6       27.60       26.96      1.34 o 
  -5   0   6       31.92       30.59      1.11 o 
  -4   0   6        1.81        1.63      0.32 o 
  -3   0   6      110.90      117.34      1.65 o 
  -2   0   6      948.79     1008.33      7.19 o 
  -1   0   6      442.30      489.40      3.49 o 
   0   0   6        7.90       16.85      0.42 o 
   1   0   6       52.73       62.31      0.89 o 
   2   0   6      154.82      173.60      1.82 o 
   3   0   6      758.40      854.81      7.85 o 
   4   0   6      106.68       88.41      1.45 o 
   5   0   6       93.44       79.22      1.59 o 
   6   0   6      668.77      669.08      8.33 o 
   7   0   6      167.94      165.88      2.90 o 
   8   0   6        0.00        0.51      0.34 o 
   9   0   6        3.68        4.14      0.62 o 
  10   0   6        1.02        1.22      0.62 o 
  11   0   6       39.44       40.65      1.31 o 
  12   0   6       79.21       85.36      3.21 o 
 -10   1   6        1.83        2.49      1.11 o 
  -9   1   6        4.76        3.39      1.95 o 
  -8   1   6       36.47       34.78      1.87 o 
  -7   1   6      109.15      106.03      2.72 o 
  -6   1   6      396.52      382.81      5.89 o 
  -5   1   6       68.33       77.92      1.82 o 
  -4   1   6       45.89       49.71      1.20 o 
  -3   1   6       72.67       75.51      1.23 o 
  -2   1   6      114.05      115.99      1.32 o 
  -1   1   6       30.49       32.50      0.56 o 
   0   1   6       20.29       20.03      0.44 o 
   1   1   6     1728.75     1934.71     12.84 o 
   2   1   6     1100.67     1254.42      8.75 o 
   3   1   6        4.76        8.48      0.36 o 
   4   1   6      411.82      455.30      4.14 o 
   5   1   6      282.00      271.50      2.76 o 
   6   1   6      299.26      302.11      3.04 o 
   7   1   6       59.95       55.52      1.14 o 
   8   1   6        6.25        5.40      0.44 o 
   9   1   6      121.50      114.04      1.96 o 
  10   1   6       35.40       36.39      1.06 o 
  11   1   6       39.28       39.52      2.02 o 
  12   1   6        1.26        1.15      0.64 o 
 -10   2   6        9.79        8.97      1.59 o 
  -9   2   6       60.55       65.51      2.42 o 
  -8   2   6        1.18        1.85      0.65 o 
  -7   2   6       90.69       94.55      3.58 o 
  -6   2   6       15.37       14.99      1.15 o 
  -5   2   6      589.32      559.81      7.66 o 
  -4   2   6       38.74       39.19      1.24 o 
  -3   2   6       88.40       79.03      1.20 o 
  -2   2   6       69.52       69.99      0.96 o 
  -1   2   6       38.85       40.46      0.86 o 
   0   2   6     1318.62     1394.43      9.58 o 
   1   2   6        0.64        1.03      0.20 o 
   2   2   6       23.05       24.74      0.55 o 
   3   2   6     1491.51     1695.29     11.62 o 
   4   2   6       42.84       70.55      1.26 o 
   5   2   6        3.71        7.53      0.52 o 
   6   2   6      242.22      213.28      2.30 o 
   7   2   6       64.31       61.08      1.36 o 
   8   2   6      239.82      247.43      2.92 o 
   9   2   6       37.59       35.98      0.94 o 
  10   2   6        0.55        0.38      0.61 o 
  11   2   6       88.72       91.70      2.23 o 
  12   2   6       23.19       24.89      2.30 o 
 -10   3   6        0.03        0.51      0.90 o 
  -9   3   6      114.28      128.47      3.49 o 
  -8   3   6       19.84       21.78      1.81 o 
  -7   3   6        0.29       -0.15      0.52 o 
  -6   3   6      161.31      172.28      3.62 o 
  -5   3   6      133.73      136.09      2.99 o 
  -4   3   6      392.95      366.60      4.84 o 
  -3   3   6        7.01        6.41      0.49 o 
  -2   3   6        3.60        5.81      0.28 o 
  -1   3   6       60.36       67.29      0.85 o 
   0   3   6       57.91       49.00      0.84 o 
   1   3   6      802.49      866.71      6.34 o 
   2   3   6      102.14      101.88      1.22 o 
   3   3   6      113.95      152.24      1.60 o 
   4   3   6      193.28      189.35      2.00 o 
   5   3   6        1.25        0.27      0.19 o 
   6   3   6      131.52      142.50      1.65 o 
   7   3   6      122.03      121.65      1.62 o 
   8   3   6      512.68      507.59      6.17 o 
   9   3   6       16.71       12.35      1.47 o 
  10   3   6        0.00        0.89      0.75 o 
  11   3   6       44.98       41.26      4.40 o 
  -9   4   6       19.48       14.52      2.06 o 
  -8   4   6       30.64       32.52      1.86 o 
  -7   4   6       12.12       11.16      1.16 o 
  -6   4   6       17.37       17.53      1.34 o 
  -5   4   6       30.43       26.57      1.43 o 
  -4   4   6      221.52      204.08      4.47 o 
  -3   4   6     1266.22     1212.71     13.10 o 
  -2   4   6      285.28      272.79      2.43 o 
  -1   4   6       13.04        9.41      0.40 o 
   0   4   6      178.63      212.81      1.94 o 
   1   4   6      376.55      411.46      3.21 o 
   2   4   6      961.51     1014.05      6.26 o 
   3   4   6        0.14       -0.14      0.14 o 
   4   4   6      111.77      116.11      1.39 o 
   5   4   6      316.47      323.36      2.87 o 
   6   4   6      203.30      220.74      2.30 o 
   7   4   6      137.58      135.40      1.43 o 
   8   4   6        2.25        2.31      0.26 o 
   9   4   6       50.06       51.81      1.37 o 
  10   4   6       66.92       65.59      4.51 o 
  11   4   6        9.52       11.86      2.66 o 
  -9   5   6       34.26       41.45      3.12 o 
  -8   5   6       10.19       13.76      1.66 o 
  -7   5   6       47.76       50.72      2.33 o 
  -6   5   6       12.07       11.67      1.15 o 
  -5   5   6        0.02        1.00      0.63 o 
  -4   5   6      356.64      346.41      4.51 o 
  -3   5   6       44.43       38.44      1.57 o 
  -2   5   6       53.47       48.56      0.87 o 
  -1   5   6       22.70       19.77      0.54 o 
   0   5   6       51.89       53.49      0.89 o 
   1   5   6      181.58      174.50      1.58 o 
   2   5   6      175.92      180.68      1.69 o 
   3   5   6      148.50      128.75      1.51 o 
   4   5   6      116.84      102.70      1.32 o 
   5   5   6      112.52      121.70      1.35 o 
   6   5   6      144.85      142.85      1.76 o 
   7   5   6       29.57       26.03      0.91 o 
   8   5   6        0.59        0.46      0.23 o 
   9   5   6      124.01      130.73      2.04 o 
  10   5   6       61.62       60.02      2.01 o 
  -9   6   6       19.02       16.09      2.43 o 
  -8   6   6       28.48       29.08      2.97 o 
  -7   6   6       82.87       51.50      4.10 o 
  -6   6   6      109.05      120.46      3.75 o 
  -5   6   6        0.03        0.87      0.53 o 
  -4   6   6       11.91        8.53      0.74 o 
  -3   6   6        1.04        0.79      0.36 o 
  -2   6   6      355.86      343.12      3.39 o 
  -1   6   6      306.42      279.17      2.54 o 
   0   6   6        4.54        6.36      0.34 o 
   1   6   6       23.27       24.53      0.67 o 
   2   6   6       12.34       13.41      0.41 o 
   3   6   6        8.23        9.89      0.44 o 
   4   6   6      515.85      508.03      4.19 o 
   5   6   6       34.10       32.70      0.76 o 
   6   6   6      106.22      108.07      1.72 o 
   7   6   6       15.75       15.91      0.66 o 
   8   6   6       83.62       80.10      1.47 o 
   9   6   6       99.95       98.03      1.84 o 
  10   6   6        2.45        2.81      0.85 o 
  11   6   6      162.79      165.05      5.24 o 
  12   6   6       32.89       33.37      1.54 o 
  -8   7   6        3.52        2.53      1.28 o 
  -7   7   6       29.46       33.69      2.82 o 
  -6   7   6       13.98       12.40      1.55 o 
  -5   7   6        3.50        3.29      0.80 o 
  -4   7   6        7.20        5.40      0.66 o 
  -3   7   6        0.58        2.19      0.98 o 
  -2   7   6       30.28       26.27      1.14 o 
  -1   7   6       62.83       44.83      1.38 o 
   0   7   6      751.35      731.39      5.82 o 
   1   7   6      309.08      296.55      2.72 o 
   2   7   6        8.04        6.73      0.39 o 
   3   7   6       95.23       93.71      1.25 o 
   4   7   6       31.77       29.11      0.80 o 
   5   7   6        1.34        1.50      0.34 o 
   6   7   6      115.72      116.09      2.51 o 
   7   7   6        1.03        0.64      0.32 o 
   8   7   6        4.91        6.19      0.73 o 
   9   7   6       50.42       48.71      1.78 o 
  10   7   6        3.47        2.66      0.86 o 
  11   7   6       10.30        6.88      0.67 o 
  12   7   6       15.30       14.75      1.39 o 
  -7   8   6        7.58        7.28      1.77 o 
  -6   8   6       19.90       20.01      1.99 o 
  -5   8   6       68.24       70.61      2.23 o 
  -4   8   6      321.16      331.68      4.79 o 
  -3   8   6        9.89        8.77      0.79 o 
  -2   8   6        9.81        9.77      0.58 o 
  -1   8   6       19.23       17.43      0.81 o 
   0   8   6       27.04       28.75      0.92 o 
   1   8   6      268.79      262.50      2.46 o 
   2   8   6       33.70       37.71      0.75 o 
   3   8   6       15.08       14.80      0.63 o 
   4   8   6      138.64      142.46      1.91 o 
   5   8   6       46.64       48.18      1.46 o 
   6   8   6       38.81       37.98      1.49 o 
   7   8   6       16.25       14.26      0.95 o 
   8   8   6        7.70        7.08      1.29 o 
   9   8   6       28.64       29.49      1.33 o 
  10   8   6       66.65       67.03      2.93 o 
  11   8   6        2.03        2.16      0.75 o 
  12   8   6        9.43       10.32      1.21 o 
  -7   9   6        0.84        1.47      1.32 o 
  -6   9   6       11.04       12.44      2.21 o 
  -5   9   6       12.17       13.03      1.21 o 
  -4   9   6        1.72        1.66      0.59 o 
  -3   9   6       29.72       34.86      1.39 o 
  -2   9   6       34.00       32.07      1.46 o 
  -1   9   6       20.92       19.16      0.90 o 
   0   9   6       98.31       90.25      1.71 o 
   1   9   6       48.18       43.29      1.13 o 
   2   9   6       63.94       58.94      1.11 o 
   3   9   6       11.18       10.56      0.64 o 
   4   9   6       75.84       75.40      1.72 o 
   5   9   6      163.56      171.50      2.82 o 
   6   9   6        6.20        5.46      0.76 o 
   7   9   6        1.68        1.67      0.50 o 
   8   9   6        0.07       -0.43      0.43 o 
   9   9   6       13.32       11.76      1.08 o 
  10   9   6       23.55       24.28      1.35 o 
  11   9   6        4.08        3.98      0.74 o 
  -6  10   6       84.37       98.92      4.48 o 
  -5  10   6        8.26        7.25      1.48 o 
  -4  10   6       19.06       20.80      1.79 o 
  -3  10   6       14.85       14.56      1.48 o 
  -2  10   6       30.07       32.28      1.87 o 
  -1  10   6        0.01        0.46      0.38 o 
   0  10   6      214.13      210.77      2.96 o 
   1  10   6      171.17      161.24      2.68 o 
   2  10   6        5.56        4.01      0.57 o 
   3  10   6       32.73       33.42      1.12 o 
   4  10   6        1.53        0.84      0.40 o 
   5  10   6        0.01       -0.40      0.40 o 
   6  10   6        0.38        1.45      0.56 o 
   7  10   6       78.79       79.43      3.96 o 
   8  10   6       41.58       39.15      1.73 o 
   9  10   6      123.57      123.45      3.11 o 
  10  10   6       29.91       31.72      1.92 o 
  11  10   6        4.94        2.50      0.76 o 
  -5  11   6        2.18        0.72      1.02 o 
  -4  11   6        2.60        1.84      1.00 o 
  -3  11   6        0.93        0.82      0.71 o 
  -2  11   6       29.76       29.94      1.83 o 
  -1  11   6       25.04       25.76      1.25 o 
   0  11   6       23.10       20.91      1.14 o 
   1  11   6       10.92        9.31      0.85 o 
   2  11   6      168.23      173.78      3.74 o 
   3  11   6       10.67       10.28      0.88 o 
   4  11   6        3.69        3.13      0.59 o 
   5  11   6       51.14       48.24      1.47 o 
   6  11   6        1.62        1.47      0.67 o 
   7  11   6       96.11       96.82      3.81 o 
   8  11   6       59.59       57.99      6.17 o 
   9  11   6       12.77       12.42      1.25 o 
  10  11   6       16.97       14.79      1.57 o 
  -4  12   6       49.17       50.58      3.18 o 
  -3  12   6        1.81        0.46      0.93 o 
  -2  12   6       32.55       31.99      2.35 o 
  -1  12   6        0.54       -0.21      0.73 o 
   0  12   6       24.07       24.64      1.61 o 
   1  12   6        0.01       -0.30      0.40 o 
   2  12   6       43.27       40.77      1.84 o 
   3  12   6      121.75      122.22      3.18 o 
   4  12   6       48.12       47.11      1.54 o 
   5  12   6        4.49        4.27      0.77 o 
   6  12   6      102.64      106.58      3.19 o 
   7  12   6       15.35       15.22      1.48 o 
   8  12   6        1.34        0.99      0.70 o 
   9  12   6        2.42        3.87      0.85 o 
  -2  13   6        1.05        0.46      0.85 o 
  -1  13   6       13.54       10.39      1.57 o 
   0  13   6       76.46       80.87      2.32 o 
   1  13   6        4.12        3.91      1.23 o 
   2  13   6        0.36       -0.22      0.71 o 
   3  13   6       87.71       84.32      3.18 o 
   4  13   6      198.88      197.73      6.82 o 
   5  13   6       19.16       20.23      1.85 o 
   6  13   6       19.19       20.64      1.92 o 
   7  13   6        1.31        0.77      0.76 o 
   8  13   6       10.74       10.83      1.36 o 
   1  14   6        1.88        0.80      0.95 o 
   2  14   6       12.50       12.64      1.55 o 
   3  14   6        1.66        0.83      0.92 o 
   4  14   6        2.38        1.16      0.89 o 
   5  14   6       18.41       17.83      2.06 o 
   6  14   6        0.03        0.55      0.66 o 
   7  14   6        1.60        2.19      0.92 o 
  -5 -11   7       13.31       13.66      2.09 o 
  -4 -11   7        2.16        1.19      0.96 o 
  -3 -11   7        9.64        9.68      1.72 o 
  -2 -11   7        7.67        7.56      1.54 o 
  -1 -11   7        1.65        1.38      1.00 o 
   0 -11   7        1.50        0.83      0.84 o 
   1 -11   7       24.52       25.47      1.99 o 
   2 -11   7        4.18        5.62      1.30 o 
   3 -11   7        0.05        0.43      0.94 o 
  -6 -10   7       40.97       40.60      2.48 o 
  -5 -10   7       23.48       20.50      1.57 o 
  -4 -10   7        1.89        2.25      1.07 o 
  -3 -10   7       20.50       23.11      2.42 o 
  -2 -10   7        5.82        4.59      1.22 o 
  -1 -10   7       82.33       80.41      3.67 o 
   0 -10   7        5.00        6.63      0.83 o 
   1 -10   7        3.09        2.89      1.17 o 
   2 -10   7       88.37       87.60      3.73 o 
   3 -10   7        0.09        0.32      0.85 o 
   4 -10   7       41.14       40.23      2.71 o 
   5 -10   7        4.48        6.61      1.50 o 
  -7  -9   7       24.35       22.98      1.88 o 
  -6  -9   7        1.99        2.44      0.88 o 
  -5  -9   7       55.54       54.01      1.89 o 
  -4  -9   7        0.77        1.28      0.75 o 
  -3  -9   7        0.67        0.22      0.84 o 
  -2  -9   7        1.24        1.99      0.95 o 
  -1  -9   7       50.96       55.13      2.92 o 
   0  -9   7       20.26       20.24      1.19 o 
   1  -9   7       24.10       26.81      1.32 o 
   2  -9   7        0.80       -0.65      0.67 o 
   3  -9   7       30.25       28.42      2.14 o 
   4  -9   7      108.84      107.54      4.32 o 
   5  -9   7        0.11        2.00      0.96 o 
   6  -9   7       14.33       17.97      2.20 o 
  -8  -8   7       22.66       21.73      1.81 o 
  -7  -8   7        4.28        3.62      1.10 o 
  -6  -8   7        0.00        0.07      0.66 o 
  -5  -8   7       49.78       51.07      1.74 o 
  -4  -8   7       94.77      100.19      2.40 o 
  -3  -8   7        0.03       -0.20      0.44 o 
  -2  -8   7        3.60        3.36      1.05 o 
  -1  -8   7       71.85       73.79      2.02 o 
   0  -8   7       11.63       10.42      0.98 o 
   1  -8   7       60.65       62.94      1.93 o 
   2  -8   7       10.79       13.45      1.62 o 
   3  -8   7        0.13       -0.36      0.68 o 
   4  -8   7       44.53       45.71      2.67 o 
   5  -8   7        1.97        2.88      0.83 o 
   6  -8   7        0.59        1.09      0.60 o 
   7  -8   7        0.24        0.05      1.07 o 
  -9  -7   7        9.62        9.86      1.94 o 
  -8  -7   7        8.81        6.09      1.95 o 
  -7  -7   7       11.66        8.66      1.36 o 
  -6  -7   7        8.08        7.66      1.25 o 
  -5  -7   7        1.61        0.79      0.75 o 
  -4  -7   7       35.21       33.90      1.53 o 
  -3  -7   7        2.49        1.23      0.81 o 
  -2  -7   7       37.71       38.02      1.66 o 
  -1  -7   7       11.10       10.51      0.87 o 
   0  -7   7        4.10        3.73      0.59 o 
   1  -7   7      200.00      205.59      4.33 o 
   2  -7   7      227.06      228.38      5.18 o 
   3  -7   7       70.25       69.83      2.33 o 
   4  -7   7      103.56       97.93      3.21 o 
   5  -7   7        4.14        6.23      0.81 o 
   6  -7   7       47.82       53.84      2.32 o 
   7  -7   7        5.69        3.00      1.82 o 
   8  -7   7       17.90       18.31      2.54 o 
  -9  -6   7        8.37        7.33      1.62 o 
  -8  -6   7        4.17        3.52      0.95 o 
  -7  -6   7        6.34        6.26      1.59 o 
  -6  -6   7        7.51        7.39      1.14 o 
  -5  -6   7        2.55        3.86      0.89 o 
  -4  -6   7       63.76       63.20      2.34 o 
  -3  -6   7        0.47        0.19      0.60 o 
  -2  -6   7       76.63       79.15      2.05 o 
  -1  -6   7        0.02       -0.28      0.28 o 
   0  -6   7       16.83       16.65      3.58 o 
   1  -6   7      343.77      357.37      5.58 o 
   2  -6   7        1.52        1.65      0.33 o 
   3  -6   7       83.40       81.50      1.96 o 
   4  -6   7       19.39       15.63      0.95 o 
   5  -6   7        0.51        0.47      0.43 o 
   6  -6   7        0.01       -0.36      0.54 o 
   7  -6   7       24.84       24.29      1.84 o 
   8  -6   7       78.95       80.50      4.27 o 
   9  -6   7       69.44       76.35      4.25 o 
  -9  -5   7       26.24       24.38      2.66 o 
  -8  -5   7       10.70       11.22      1.85 o 
  -7  -5   7      117.65      122.04      3.64 o 
  -6  -5   7       25.53       26.23      1.76 o 
  -5  -5   7        3.07        2.71      0.75 o 
  -4  -5   7        1.24        1.06      0.45 o 
  -3  -5   7       26.13       26.07      1.77 o 
  -2  -5   7      290.27      305.03      4.56 o 
  -1  -5   7        0.06        0.00      0.28 o 
   0  -5   7      154.08      155.50      2.89 o 
   1  -5   7       43.28       46.47      1.26 o 
   2  -5   7       79.23       82.09      1.32 o 
   3  -5   7      544.27      549.68      6.07 o 
   4  -5   7      392.58      397.72      7.39 o 
   5  -5   7        2.11        1.66      0.66 o 
   6  -5   7       74.94       76.20      2.51 o 
   7  -5   7       16.34       18.53      1.53 o 
   8  -5   7        3.62        4.78      1.00 o 
   9  -5   7        9.84       10.87      1.85 o 
  10  -5   7        0.97        1.18      1.10 o 
 -10  -4   7       75.32       83.26      4.15 o 
  -9  -4   7       36.13       40.88      2.87 o 
  -8  -4   7        1.13        0.72      0.94 o 
  -7  -4   7        0.25       -0.20      0.68 o 
  -6  -4   7       61.77       65.63      2.47 o 
  -5  -4   7       60.05       60.33      3.20 o 
  -4  -4   7        1.12        0.68      0.56 o 
  -3  -4   7        2.16        1.09      0.53 o 
  -2  -4   7       32.57       35.57      0.85 o 
  -1  -4   7        0.97        1.10      0.23 o 
   0  -4   7       30.44       29.77      0.67 o 
   1  -4   7        5.47        7.85      0.44 o 
   2  -4   7       30.62       24.68      0.70 o 
   3  -4   7      560.11      550.28      5.43 o 
   4  -4   7      140.73      139.10      2.47 o 
   5  -4   7       15.58       14.98      1.52 o 
   6  -4   7       77.09       75.91      2.80 o 
   7  -4   7      135.06      125.70      3.27 o 
   8  -4   7       58.44       53.73      2.19 o 
   9  -4   7        7.26        7.91      1.37 o 
  10  -4   7        7.89        9.27      1.64 o 
 -10  -3   7       45.91       45.02      3.03 o 
  -9  -3   7       45.02       47.71      2.99 o 
  -8  -3   7      171.29      187.20      6.10 o 
  -7  -3   7      122.92      128.00      4.72 o 
  -6  -3   7        4.86        4.48      0.92 o 
  -5  -3   7       60.94       67.78      2.09 o 
  -4  -3   7       49.97       41.15      1.56 o 
  -3  -3   7       89.17       86.97      1.55 o 
  -2  -3   7       53.63       66.36      1.02 o 
  -1  -3   7       45.98       51.14      0.72 o 
   0  -3   7      133.99      156.17      1.55 o 
   1  -3   7      229.17      243.03      2.29 o 
   2  -3   7       41.39       49.57      0.88 o 
   3  -3   7        5.66        6.36      0.51 o 
   4  -3   7       30.85       28.68      1.21 o 
   5  -3   7       88.68       79.46      2.25 o 
   6  -3   7      163.49      154.28      3.36 o 
   7  -3   7       23.50       22.40      1.58 o 
   8  -3   7       85.76       85.98      3.01 o 
   9  -3   7       23.61       22.99      1.69 o 
  10  -3   7       23.80       25.50      2.45 o 
  11  -3   7       10.68       12.27      1.86 o 
 -10  -2   7        0.42        0.00      0.89 o 
  -9  -2   7       19.59       16.75      2.02 o 
  -8  -2   7      123.15      122.73      3.86 o 
  -7  -2   7        0.03       -0.56      0.56 o 
  -6  -2   7        1.04        1.17      0.90 o 
  -5  -2   7      120.97      124.69      2.73 o 
  -4  -2   7        1.60        1.81      0.62 o 
  -3  -2   7      153.53      177.41      2.11 o 
  -2  -2   7       80.56       84.23      0.97 o 
  -1  -2   7       89.71      109.56      1.16 o 
   0  -2   7      478.35      480.36      3.72 o 
   1  -2   7       20.39       25.12      0.65 o 
   2  -2   7      111.72      114.38      1.31 o 
   3  -2   7      299.71      291.62      3.28 o 
   4  -2   7        1.79        3.42      0.52 o 
   5  -2   7      242.67      240.54      4.16 o 
   6  -2   7      674.11      645.03      8.73 o 
   7  -2   7       26.79       29.04      1.39 o 
   8  -2   7       33.78       39.39      1.73 o 
   9  -2   7       12.98        8.62      1.19 o 
  10  -2   7        0.25        0.38      0.62 o 
  11  -2   7        2.13        2.57      0.71 o 
 -10  -1   7       14.42       12.52      1.91 o 
  -9  -1   7       20.48       18.50      4.29 o 
  -8  -1   7        6.32        4.75      1.05 o 
  -7  -1   7       49.46       49.40      2.31 o 
  -6  -1   7        0.04        0.33      0.56 o 
  -5  -1   7       74.47       79.25      2.12 o 
  -4  -1   7        5.49        9.38      0.69 o 
  -3  -1   7       69.15       68.94      1.15 o 
  -2  -1   7       75.42       76.49      1.04 o 
  -1  -1   7       34.15       36.34      0.61 o 
   0  -1   7      379.05      450.10      4.34 o 
   1  -1   7      449.09      513.13      3.50 o 
   2  -1   7       84.11       97.51      1.27 o 
   3  -1   7      487.03      503.70      4.29 o 
   4  -1   7      133.43      126.57      2.00 o 
   5  -1   7      211.50      204.26      6.50 o 
   6  -1   7      243.28      219.11      4.45 o 
   7  -1   7       60.53       55.79      1.72 o 
   8  -1   7        4.23        4.74      1.39 o 
   9  -1   7       79.48       84.61      2.47 o 
  10  -1   7        0.65        1.20      0.47 o 
  11  -1   7        9.29        7.72      0.92 o 
 -10   0   7       15.63        9.91      1.70 o 
  -9   0   7        3.35        1.50      0.83 o 
  -8   0   7        1.97        1.61      0.81 o 
  -7   0   7       65.53       62.96      2.13 o 
  -6   0   7      306.51      306.45      5.85 o 
  -5   0   7        4.00        6.78      0.78 o 
  -4   0   7      209.00      185.97      2.60 o 
  -3   0   7      333.54      372.52      3.59 o 
  -2   0   7        5.81        6.93      0.39 o 
  -1   0   7       76.47       76.23      0.95 o 
   0   0   7        0.35        0.25      0.16 o 
   1   0   7       21.42       25.12      0.50 o 
   2   0   7     1457.90     1621.18      9.70 o 
   3   0   7     1107.33     1254.82      9.51 o 
   4   0   7       68.92       67.14      1.11 o 
   5   0   7      113.50       89.82      2.46 o 
   6   0   7        0.56        1.05      0.33 o 
   7   0   7       26.55       26.57      1.13 o 
   8   0   7        4.72        5.14      0.53 o 
   9   0   7       20.72       24.78      1.05 o 
  10   0   7       26.21       24.49      1.09 o 
  11   0   7        9.10        8.98      0.80 o 
  12   0   7       10.46       10.94      0.88 o 
 -10   1   7       23.53       23.31      2.08 o 
  -9   1   7        4.18        5.29      1.76 o 
  -8   1   7       70.27       73.15      2.44 o 
  -7   1   7       24.19       24.33      1.48 o 
  -6   1   7       46.44       44.07      3.25 o 
  -5   1   7        4.43        2.99      0.71 o 
  -4   1   7        0.83        3.45      0.50 o 
  -3   1   7       19.28       17.56      0.63 o 
  -2   1   7      218.79      236.11      1.91 o 
  -1   1   7      477.59      478.45      3.34 o 
   0   1   7      129.15      147.74      1.45 o 
   1   1   7      129.51      135.85      1.31 o 
   2   1   7       77.56       93.32      0.98 o 
   3   1   7        3.30        3.11      0.30 o 
   4   1   7       17.88       26.63      0.72 o 
   5   1   7       40.66       44.05      0.90 o 
   6   1   7       52.82       53.10      1.23 o 
   7   1   7      170.86      163.29      2.44 o 
   8   1   7        1.09        2.44      0.48 o 
   9   1   7        1.12        1.21      0.39 o 
  10   1   7       12.00       12.74      1.28 o 
  11   1   7       48.17       52.97      1.38 o 
  12   1   7       23.04       23.36      1.60 o 
 -10   2   7       60.61       62.50      3.03 o 
  -9   2   7       25.86       25.44      1.80 o 
  -8   2   7        0.15       -0.53      0.53 o 
  -7   2   7        1.57       -0.52      0.52 o 
  -6   2   7      103.71      104.31      4.55 o 
  -5   2   7      167.22      165.14      3.38 o 
  -4   2   7      192.03      174.29      3.34 o 
  -3   2   7       35.34       37.30      0.88 o 
  -2   2   7       27.32       27.76      0.61 o 
  -1   2   7       53.86       74.97      0.91 o 
   0   2   7      170.56      203.50      1.83 o 
   1   2   7      237.90      243.37      2.01 o 
   2   2   7        7.08        2.45      0.18 o 
   3   2   7      173.10      172.30      1.80 o 
   4   2   7      338.77      356.49      3.09 o 
   5   2   7      486.05      503.41      4.37 o 
   6   2   7     1047.34      963.55      7.61 o 
   7   2   7       43.27       36.11      1.40 o 
   8   2   7       15.70       15.23      0.64 o 
   9   2   7       43.04       43.62      1.20 o 
  10   2   7        1.84        2.50      0.38 o 
  11   2   7        1.14        1.73      0.73 o 
  12   2   7        0.22        0.68      1.19 o 
  -9   3   7       38.95       47.88      3.87 o 
  -8   3   7        8.56       11.23      1.23 o 
  -7   3   7       56.27       53.96      2.10 o 
  -6   3   7        2.83        1.31      0.70 o 
  -5   3   7       57.34       54.08      1.90 o 
  -4   3   7      756.42      692.74      9.10 o 
  -3   3   7      397.70      367.94      3.75 o 
  -2   3   7      122.25      123.64      1.38 o 
  -1   3   7        1.28        1.23      0.18 o 
   0   3   7       17.30       15.67      0.47 o 
   1   3   7       61.94       75.12      1.65 o 
   2   3   7       31.34       45.88      0.59 o 
   3   3   7       26.22       24.30      0.72 o 
   4   3   7      174.03      177.62      1.87 o 
   5   3   7      252.93      253.60      2.57 o 
   6   3   7      331.68      282.99      2.81 o 
   7   3   7      158.92      144.44      1.86 o 
   8   3   7      340.76      332.81      3.65 o 
   9   3   7        2.40        2.54      0.59 o 
  10   3   7        2.92        3.11      1.00 o 
  11   3   7       34.61       35.45      1.22 o 
  12   3   7       14.87       16.79      1.04 o 
  -9   4   7       26.77       28.57      2.39 o 
  -8   4   7      144.75      156.10      3.94 o 
  -7   4   7       56.31       62.21      2.32 o 
  -6   4   7        1.00        1.07      0.70 o 
  -5   4   7      164.08      150.09      3.37 o 
  -4   4   7       18.62       21.72      1.36 o 
  -3   4   7       38.85       35.06      1.74 o 
  -2   4   7        1.49        1.60      0.23 o 
  -1   4   7       47.81       40.81      0.90 o 
   0   4   7       34.20       34.51      0.67 o 
   1   4   7       14.70       19.48      0.46 o 
   2   4   7        1.11        0.77      0.20 o 
   3   4   7       76.14       74.05      1.10 o 
   4   4   7        3.11        4.15      0.33 o 
   5   4   7      153.55      145.10      1.78 o 
   6   4   7       80.23       85.96      1.30 o 
   7   4   7       63.08       56.66      1.08 o 
   8   4   7       61.00       59.55      1.32 o 
   9   4   7       25.60       24.35      1.45 o 
  10   4   7       27.96       26.58      1.03 o 
  11   4   7       19.24       22.45      2.63 o 
  -9   5   7       16.65       14.63      2.25 o 
  -8   5   7        3.25        2.51      0.96 o 
  -7   5   7        0.01        0.00      0.58 o 
  -6   5   7       45.12       41.99      2.45 o 
  -5   5   7       20.79       20.43      1.72 o 
  -4   5   7        1.59        0.84      0.38 o 
  -3   5   7        1.80        2.54      0.45 o 
  -2   5   7      315.66      279.49      2.87 o 
  -1   5   7      279.74      244.85      2.37 o 
   0   5   7      261.98      259.89      2.42 o 
   1   5   7        6.77        6.04      0.32 o 
   2   5   7       38.57       34.82      0.60 o 
   3   5   7       40.85       36.12      0.70 o 
   4   5   7       31.75       27.02      0.69 o 
   5   5   7      582.34      560.46      5.19 o 
   6   5   7      265.90      243.88      2.60 o 
   7   5   7       16.53       18.37      1.08 o 
   8   5   7      106.76       95.26      1.50 o 
   9   5   7        8.86        9.66      0.93 o 
  10   5   7       33.64       30.77      0.99 o 
  11   5   7        1.36        0.44      1.42 o 
  12   5   7       10.77       12.73      0.99 o 
  -8   6   7       16.74       13.40      2.13 o 
  -7   6   7        3.92        2.55      0.80 o 
  -6   6   7       15.95       17.39      1.46 o 
  -5   6   7      135.12      137.07      3.38 o 
  -4   6   7       13.23       12.17      0.88 o 
  -3   6   7        3.42        3.82      0.54 o 
  -2   6   7       23.93       18.69      0.64 o 
  -1   6   7       84.56       86.07      1.39 o 
   0   6   7       33.21       35.67      0.75 o 
   1   6   7        2.65        7.57      0.53 o 
   2   6   7      100.02      101.69      1.68 o 
   3   6   7       10.42       14.88      0.55 o 
   4   6   7      126.39      128.02      1.73 o 
   5   6   7      136.76      120.81      1.68 o 
   6   6   7      433.51      407.38      3.86 o 
   7   6   7       20.86       20.09      0.76 o 
   8   6   7       53.35       47.87      1.16 o 
   9   6   7        7.62        9.73      1.44 o 
  10   6   7        3.90        4.21      0.91 o 
  11   6   7        5.43        3.94      0.78 o 
  12   6   7        8.15        8.55      0.97 o 
  -8   7   7        0.64        1.31      1.24 o 
  -7   7   7        2.36        1.66      1.20 o 
  -6   7   7        0.09        0.09      0.68 o 
  -5   7   7       22.59       21.12      1.59 o 
  -4   7   7       21.78       23.06      1.31 o 
  -3   7   7        1.16        0.45      0.40 o 
  -2   7   7       15.03       12.24      0.66 o 
  -1   7   7      132.93      108.90      1.67 o 
   0   7   7       19.52       18.28      0.74 o 
   1   7   7        0.02        0.30      0.25 o 
   2   7   7      103.72      103.84      1.27 o 
   3   7   7      145.48      140.83      1.71 o 
   4   7   7      232.14      226.92      2.58 o 
   5   7   7      147.67      146.79      1.96 o 
   6   7   7       24.54       20.74      0.98 o 
   7   7   7        0.49        1.47      0.37 o 
   8   7   7       25.83       24.17      1.04 o 
   9   7   7       12.69       11.40      1.27 o 
  10   7   7        1.93        2.64      0.51 o 
  11   7   7        0.72        1.50      0.45 o 
  12   7   7        6.16        6.53      1.03 o 
  -7   8   7       29.06       36.03      3.62 o 
  -6   8   7       30.20       36.63      3.06 o 
  -5   8   7       41.34       40.56      1.57 o 
  -4   8   7        1.06        1.43      0.52 o 
  -3   8   7        2.72        3.42      0.75 o 
  -2   8   7        1.55        2.49      0.50 o 
  -1   8   7        7.79        5.50      0.53 o 
   0   8   7      199.78      189.63      2.63 o 
   1   8   7       45.00       40.39      1.01 o 
   2   8   7        2.19        2.09      0.27 o 
   3   8   7      105.16      100.58      1.48 o 
   4   8   7       13.50       14.49      0.76 o 
   5   8   7      139.16      135.68      2.12 o 
   6   8   7        7.62        7.03      0.66 o 
   7   8   7        0.61        0.68      0.40 o 
   8   8   7      313.00      310.09      4.39 o 
   9   8   7        3.08        3.03      0.63 o 
  10   8   7       53.00       50.07      1.69 o 
  11   8   7       69.25       66.16      2.04 o 
  12   8   7        5.39        3.21      1.02 o 
  -6   9   7        0.05        0.19      0.73 o 
  -5   9   7        4.83        3.45      0.79 o 
  -4   9   7       10.84       13.25      1.07 o 
  -3   9   7       14.55       17.70      1.35 o 
  -2   9   7        0.06       -0.01      0.47 o 
  -1   9   7        8.06        8.99      0.68 o 
   0   9   7       29.61       27.28      1.00 o 
   1   9   7      295.09      273.43      3.38 o 
   2   9   7       17.04       18.05      0.64 o 
   3   9   7       26.03       25.45      0.95 o 
   4   9   7      164.70      165.51      2.42 o 
   5   9   7        8.24        6.83      0.71 o 
   6   9   7        9.53       12.25      0.97 o 
   7   9   7      186.39      200.34      3.41 o 
   8   9   7       22.70       25.88      1.52 o 
   9   9   7       14.70       12.17      1.08 o 
  10   9   7       40.43       40.40      1.69 o 
  11   9   7       32.06       33.74      3.25 o 
  -6  10   7       46.55       48.93      3.23 o 
  -5  10   7       51.08       55.75      3.31 o 
  -4  10   7       13.73       13.85      2.30 o 
  -3  10   7        9.30        8.97      1.06 o 
  -2  10   7        1.99        1.59      0.60 o 
  -1  10   7       11.68       13.59      0.88 o 
   0  10   7       13.78       10.46      0.75 o 
   1  10   7        0.00        0.17      0.32 o 
   2  10   7       17.35       16.67      1.12 o 
   3  10   7       60.53       60.83      1.50 o 
   4  10   7        0.68       -0.02      0.52 o 
   5  10   7      468.91      483.10      6.41 o 
   6  10   7       59.79       58.14      1.82 o 
   7  10   7       26.40       23.15      1.37 o 
   8  10   7      146.83      151.32      3.48 o 
   9  10   7        0.00        0.50      0.67 o 
  10  10   7       34.88       38.74      1.78 o 
  11  10   7        1.17        1.53      0.68 o 
  -5  11   7       14.83       17.26      2.22 o 
  -4  11   7        4.41        4.92      1.33 o 
  -3  11   7        0.88        1.80      0.75 o 
  -2  11   7        3.17        1.61      0.71 o 
  -1  11   7        8.29        8.50      0.82 o 
   0  11   7       11.51       12.83      1.12 o 
   1  11   7        4.49        4.58      0.63 o 
   2  11   7       81.15       78.61      2.43 o 
   3  11   7      279.17      271.61      4.21 o 
   4  11   7       47.24       49.44      1.50 o 
   5  11   7      217.00      228.72      3.45 o 
   6  11   7        2.43        3.13      0.69 o 
   7  11   7       76.46       72.51      2.48 o 
   8  11   7        5.21        3.91      0.84 o 
   9  11   7       21.51       22.05      2.03 o 
  10  11   7        0.23        1.21      0.67 o 
  -3  12   7        1.15        1.34      0.95 o 
  -2  12   7       10.57       11.93      1.66 o 
  -1  12   7       11.77       11.69      2.28 o 
   0  12   7        0.08        0.55      0.49 o 
   1  12   7        8.53        9.20      0.84 o 
   2  12   7        1.85        1.14      0.64 o 
   3  12   7        1.45        1.37      0.68 o 
   4  12   7       95.86      100.98      3.20 o 
   5  12   7      105.47      105.63      2.56 o 
   6  12   7       18.31       17.74      1.56 o 
   7  12   7      233.12      249.97      5.15 o 
   8  12   7        4.36        4.75      0.93 o 
   9  12   7       20.81       21.40      2.39 o 
  -2  13   7        0.06       -0.28      0.80 o 
  -1  13   7        1.04        0.57      0.84 o 
   0  13   7        5.23        5.15      0.75 o 
   1  13   7       27.76       28.85      1.94 o 
   2  13   7       32.72       35.61      2.11 o 
   3  13   7       11.52       10.68      1.22 o 
   4  13   7        7.44        5.86      1.06 o 
   5  13   7        0.62        0.91      0.63 o 
   6  13   7        9.47       11.13      2.02 o 
   7  13   7       23.03       23.22      1.86 o 
   8  13   7        4.99        4.83      1.03 o 
   1  14   7        2.01        4.43      1.05 o 
   2  14   7        5.45        3.31      1.08 o 
   3  14   7       32.19       25.10      4.12 o 
   4  14   7       30.47       28.84      6.42 o 
   5  14   7        1.38       -0.01      0.83 o 
   6  14   7        1.80        2.24      0.75 o 
   7  14   7       24.19       26.18      2.03 o 
  -3 -11   8       16.53       14.22      2.05 o 
  -2 -11   8       54.69       51.89      3.19 o 
  -1 -11   8        1.38       -0.30      0.85 o 
   0 -11   8        5.74        3.72      1.10 o 
   1 -11   8       23.10       25.39      2.00 o 
  -5 -10   8       20.44       17.47      1.90 o 
  -4 -10   8        6.14        6.16      1.46 o 
  -3 -10   8       32.96       39.87      2.78 o 
  -2 -10   8        5.85        5.12      1.36 o 
  -1 -10   8       12.71       13.54      1.78 o 
   0 -10   8        9.71       10.89      1.30 o 
   1 -10   8        9.38        7.06      1.32 o 
   2 -10   8        0.59        0.56      0.88 o 
   3 -10   8        0.00        0.72      0.82 o 
   4 -10   8        5.36        7.92      1.55 o 
  -7  -9   8        2.25        2.32      0.96 o 
  -6  -9   8       27.81       28.60      2.08 o 
  -5  -9   8       48.14       45.31      1.80 o 
  -4  -9   8        0.58        0.60      0.92 o 
  -3  -9   8       18.64       18.05      2.11 o 
  -2  -9   8        1.13        2.45      0.96 o 
  -1  -9   8       68.07       67.22      3.31 o 
   0  -9   8       94.12       92.40      2.50 o 
   1  -9   8       21.69       21.77      2.93 o 
   2  -9   8        1.66        1.34      0.92 o 
   3  -9   8       95.11       98.77      4.09 o 
   4  -9   8        0.65        1.87      0.94 o 
   5  -9   8        0.55        1.40      0.93 o 
  -7  -8   8        0.35        0.18      0.90 o 
  -6  -8   8        3.87        3.12      1.31 o 
  -5  -8   8       11.00       11.60      1.07 o 
  -4  -8   8       38.68       35.38      1.57 o 
  -3  -8   8       32.77       34.27      2.44 o 
  -2  -8   8       14.28       13.08      1.71 o 
  -1  -8   8       20.93       22.45      1.00 o 
   0  -8   8       24.79       27.36      2.06 o 
   1  -8   8       45.99       42.06      1.61 o 
   2  -8   8        3.08        2.56      0.90 o 
   3  -8   8        0.00       -0.34      0.69 o 
   4  -8   8        0.01        0.22      0.73 o 
   5  -8   8       49.92       53.14      3.00 o 
   6  -8   8        4.19        4.55      0.99 o 
   7  -8   8       65.99       62.92      4.13 o 
  -8  -7   8       33.33       33.85      2.47 o 
  -7  -7   8        7.03        9.85      1.46 o 
  -6  -7   8        0.24       -0.41      1.49 o 
  -5  -7   8        0.02       -0.44      0.62 o 
  -4  -7   8       21.58       21.01      1.40 o 
  -3  -7   8      186.56      197.06      3.84 o 
  -2  -7   8        3.97        2.36      0.89 o 
  -1  -7   8        4.18        4.62      0.53 o 
   0  -7   8       28.37       27.14      1.28 o 
   1  -7   8       49.47       46.81      1.64 o 
   2  -7   8       41.53       42.87      2.88 o 
   3  -7   8       78.35       84.95      3.47 o 
   4  -7   8       19.20       18.29      1.93 o 
   5  -7   8        1.09        0.37      0.50 o 
   6  -7   8        6.77        7.30      0.92 o 
   7  -7   8       23.59       22.27      2.69 o 
   8  -7   8       16.07       12.89      2.22 o 
  -9  -6   8       15.85       11.83      2.08 o 
  -8  -6   8        5.59        5.49      1.57 o 
  -7  -6   8       42.78       43.42      3.18 o 
  -6  -6   8       11.15       10.79      2.42 o 
  -5  -6   8        7.34        6.59      1.17 o 
  -4  -6   8        0.10       -0.22      0.43 o 
  -3  -6   8        0.05       -0.42      0.42 o 
  -2  -6   8       17.32       16.77      1.17 o 
  -1  -6   8       16.59       18.01      1.03 o 
   0  -6   8        5.26        5.89      1.17 o 
   1  -6   8       19.12       21.43      1.12 o 
   2  -6   8        1.51        0.56      0.56 o 
   3  -6   8      259.73      254.56      4.16 o 
   4  -6   8        5.75        5.55      1.14 o 
   5  -6   8        0.83        1.32      0.49 o 
   6  -6   8       32.19       29.69      1.95 o 
   7  -6   8       72.62       73.58      2.75 o 
   8  -6   8       45.11       49.72      3.41 o 
   9  -6   8       15.77       12.50      2.09 o 
  -9  -5   8       12.54       14.52      2.17 o 
  -8  -5   8       39.84       42.03      3.08 o 
  -7  -5   8       34.35       30.59      6.17 o 
  -6  -5   8        0.46        0.74      0.69 o 
  -5  -5   8       17.53       15.29      2.16 o 
  -4  -5   8       51.33       48.54      1.65 o 
  -3  -5   8        6.82        5.98      0.77 o 
  -2  -5   8       31.38       34.30      1.95 o 
  -1  -5   8       35.00       38.36      0.92 o 
   0  -5   8       70.81       75.63      1.97 o 
   1  -5   8      159.67      164.77      2.79 o 
   2  -5   8        1.37        0.79      0.30 o 
   3  -5   8       11.60       12.76      0.90 o 
   4  -5   8       19.48       21.17      1.08 o 
   5  -5   8        9.42        8.83      1.22 o 
   6  -5   8       77.28       74.88      2.55 o 
   7  -5   8      111.36      103.43      3.16 o 
   8  -5   8      116.00      112.23      4.77 o 
   9  -5   8       81.52       76.02      4.11 o 
  -9  -4   8       42.94       44.26      3.15 o 
  -8  -4   8        5.75        5.12      1.42 o 
  -7  -4   8       31.92       26.36      2.61 o 
  -6  -4   8      121.81      121.13      3.59 o 
  -5  -4   8       12.94       13.14      1.98 o 
  -4  -4   8        1.12        0.27      0.40 o 
  -3  -4   8       12.07        9.67      0.85 o 
  -2  -4   8       96.89       92.11      3.43 o 
  -1  -4   8       43.03       40.48      0.86 o 
   0  -4   8      135.92      154.37      3.60 o 
   1  -4   8       47.74       47.60      0.90 o 
   2  -4   8       31.49       30.07      0.76 o 
   3  -4   8       10.15        9.36      0.80 o 
   4  -4   8       18.91       16.85      0.98 o 
   5  -4   8      111.03      106.74      2.88 o 
   6  -4   8       68.46       72.21      3.98 o 
   7  -4   8       38.09       37.20      1.85 o 
   8  -4   8       17.36       19.26      2.11 o 
   9  -4   8       35.77       39.15      2.82 o 
  10  -4   8       28.60       31.05      2.60 o 
  -9  -3   8       19.83       16.47      2.19 o 
  -8  -3   8       30.23       29.84      2.51 o 
  -7  -3   8        6.64        9.45      1.64 o 
  -6  -3   8        0.49        0.93      0.71 o 
  -5  -3   8       92.65       98.36      5.52 o 
  -4  -3   8       74.57       81.62      2.30 o 
  -3  -3   8       36.24       34.86      1.29 o 
  -2  -3   8       13.61       11.96      0.49 o 
  -1  -3   8       42.93       48.19      0.88 o 
   0  -3   8       41.33       44.31      0.78 o 
   1  -3   8       17.18       14.82      0.60 o 
   2  -3   8       60.04       64.04      1.36 o 
   3  -3   8      307.03      309.36      3.55 o 
   4  -3   8      151.99      155.38      2.61 o 
   5  -3   8       82.40       75.05      2.25 o 
   6  -3   8        1.44        1.80      0.58 o 
   7  -3   8       36.43       32.59      1.96 o 
   8  -3   8      237.37      232.69      4.79 o 
   9  -3   8        0.54        0.92      0.65 o 
  10  -3   8       19.18       20.37      1.71 o 
 -10  -2   8       23.46       17.24      2.22 o 
  -9  -2   8        6.69        5.43      1.41 o 
  -8  -2   8        1.11        0.84      0.85 o 
  -7  -2   8       71.26       76.69      3.05 o 
  -6  -2   8       12.13        6.61      4.62 o 
  -5  -2   8      181.84      164.43      6.32 o 
  -4  -2   8       38.18       47.60      1.65 o 
  -3  -2   8      107.00      121.79      1.94 o 
  -2  -2   8        1.55        2.13      0.25 o 
  -1  -2   8        0.13        0.07      0.17 o 
   0  -2   8       54.21       48.67      0.75 o 
   1  -2   8        0.23        0.41      0.18 o 
   2  -2   8      544.84      584.95      4.51 o 
   3  -2   8      398.83      390.33      4.10 o 
   4  -2   8        7.95        7.32      0.51 o 
   5  -2   8        3.93        2.66      0.88 o 
   6  -2   8        0.09        0.13      0.44 o 
   7  -2   8      124.69      125.11      4.28 o 
   8  -2   8       25.18       23.06      1.65 o 
   9  -2   8        5.97        6.26      0.79 o 
  10  -2   8       10.64       11.71      1.24 o 
  11  -2   8       61.93       71.36      2.54 o 
 -10  -1   8        9.07        4.43      1.42 o 
  -9  -1   8        2.33        2.97      1.02 o 
  -8  -1   8       27.29       24.40      4.28 o 
  -7  -1   8      179.02      172.12      6.86 o 
  -6  -1   8        0.34        0.36      1.09 o 
  -5  -1   8        9.87        7.35      2.29 o 
  -4  -1   8        0.28        2.98      0.60 o 
  -3  -1   8      168.74      153.73      2.40 o 
  -2  -1   8       18.94       29.35      0.60 o 
  -1  -1   8        2.22        2.44      0.25 o 
   0  -1   8      208.50      219.24      1.74 o 
   1  -1   8      157.20      163.27      1.52 o 
   2  -1   8       14.80       21.50      0.47 o 
   3  -1   8        0.27        0.28      0.21 o 
   4  -1   8      124.72      115.49      2.02 o 
   5  -1   8      483.24      463.82      5.68 o 
   6  -1   8       16.50       17.30      0.93 o 
   7  -1   8      103.10      106.55      2.94 o 
   8  -1   8       89.57       88.70      2.53 o 
   9  -1   8        1.19        1.75      0.52 o 
  10  -1   8      120.86      126.44      4.40 o 
  11  -1   8        0.05        0.55      0.51 o 
 -10   0   8       17.38       15.17      2.15 o 
  -9   0   8       33.30       31.86      2.25 o 
  -8   0   8       62.19       52.74      2.60 o 
  -7   0   8       34.22       37.24      1.81 o 
  -6   0   8        8.05        7.47      0.95 o 
  -5   0   8        1.49        0.82      0.50 o 
  -4   0   8       44.89       41.58      1.43 o 
  -3   0   8       13.45        9.35      0.64 o 
  -2   0   8        0.04        0.30      0.16 o 
  -1   0   8       54.42       73.70      1.00 o 
   0   0   8        5.33        4.36      0.28 o 
   1   0   8       28.85       23.16      0.50 o 
   2   0   8      102.98      106.80      1.11 o 
   3   0   8       16.04       23.58      0.56 o 
   4   0   8       44.75       41.34      1.18 o 
   5   0   8      850.43      804.29      8.64 o 
   6   0   8       44.88       40.79      1.21 o 
   7   0   8        2.53        2.77      0.47 o 
   8   0   8       51.04       54.64      1.65 o 
   9   0   8        0.18        0.49      0.46 o 
  10   0   8       42.34       37.97      1.41 o 
  11   0   8       16.37       18.57      1.23 o 
  12   0   8        1.08        1.03      0.52 o 
  -9   1   8        9.10        9.60      1.43 o 
  -8   1   8       39.99       38.87      2.33 o 
  -7   1   8       70.89       81.88      2.55 o 
  -6   1   8        3.21        3.80      0.77 o 
  -5   1   8      527.64      499.54      7.28 o 
  -4   1   8      117.79      117.41      2.34 o 
  -3   1   8       57.47       61.93      1.69 o 
  -2   1   8       26.50       28.05      0.55 o 
  -1   1   8       14.01       15.69      0.46 o 
   0   1   8      461.25      420.32      3.27 o 
   1   1   8      139.15      114.96      1.11 o 
   2   1   8       30.68       20.75      0.44 o 
   3   1   8        6.52        6.83      0.35 o 
   4   1   8       58.22       67.44      1.36 o 
   5   1   8      194.62      160.73      2.33 o 
   6   1   8      559.57      504.99      5.83 o 
   7   1   8     1112.82     1076.37     11.04 o 
   8   1   8        2.06        1.98      0.53 o 
   9   1   8       15.31       17.09      1.84 o 
  10   1   8       17.85       17.47      1.20 o 
  11   1   8        1.18        0.78      0.45 o 
  12   1   8       12.32       12.14      2.51 o 
  -9   2   8       16.80       19.58      1.99 o 
  -8   2   8       38.78       39.06      2.32 o 
  -7   2   8       53.98       54.04      2.12 o 
  -6   2   8      176.75      166.47      3.69 o 
  -5   2   8       98.08       80.39      2.37 o 
  -4   2   8       28.78       33.05      2.15 o 
  -3   2   8       29.93       25.08      0.77 o 
  -2   2   8       10.56       12.96      0.57 o 
  -1   2   8        0.72        1.28      0.21 o 
   0   2   8      103.00      106.95      1.25 o 
   1   2   8       42.32       47.58      0.78 o 
   2   2   8        1.55        0.71      0.15 o 
   3   2   8        5.06        1.59      0.21 o 
   4   2   8        0.17        0.16      0.19 o 
   5   2   8        0.13        0.44      0.24 o 
   6   2   8       21.10       24.18      0.75 o 
   7   2   8       62.36       59.85      1.85 o 
   8   2   8        5.81        5.58      0.51 o 
   9   2   8        0.11        0.64      0.32 o 
  10   2   8        9.75       11.54      1.04 o 
  11   2   8        0.84        1.39      0.40 o 
  12   2   8        0.03        0.06      0.55 o 
  -9   3   8        3.25        2.00      0.95 o 
  -8   3   8        1.30        0.85      1.24 o 
  -7   3   8       14.10       15.85      1.56 o 
  -6   3   8        1.09        1.00      0.75 o 
  -5   3   8       36.12       41.43      1.72 o 
  -4   3   8        4.55        5.10      1.06 o 
  -3   3   8        2.42        2.02      0.39 o 
  -2   3   8       63.05       52.70      0.88 o 
  -1   3   8        0.24        0.84      0.34 o 
   0   3   8       99.22       91.96      1.13 o 
   1   3   8       85.09       68.73      0.89 o 
   2   3   8      316.30      283.40      2.07 o 
   3   3   8      133.17      119.84      1.34 o 
   4   3   8       80.55       69.47      1.16 o 
   5   3   8      668.12      649.11      5.87 o 
   6   3   8       35.04       31.80      0.84 o 
   7   3   8       17.10       13.44      0.86 o 
   8   3   8       69.80       64.31      2.05 o 
   9   3   8       30.81       30.56      1.03 o 
  10   3   8       33.86       35.56      1.43 o 
  11   3   8       31.97       34.12      1.36 o 
  12   3   8        9.62       11.44      1.07 o 
  -9   4   8       32.86       34.21      2.43 o 
  -8   4   8       25.12       27.98      2.31 o 
  -7   4   8       25.01       24.67      2.36 o 
  -6   4   8       78.65       70.24      3.15 o 
  -5   4   8        5.45        4.76      0.80 o 
  -4   4   8        0.33        0.34      0.39 o 
  -3   4   8        3.33        3.02      0.44 o 
  -2   4   8       60.48       59.49      0.98 o 
  -1   4   8        1.05        0.67      0.21 o 
   0   4   8      434.67      404.36      3.36 o 
   1   4   8        0.12        0.12      0.16 o 
   2   4   8        9.01       18.69      0.45 o 
   3   4   8       63.33       77.86      1.00 o 
   4   4   8       15.46       10.02      0.53 o 
   5   4   8      426.26      368.60      3.53 o 
   6   4   8      274.46      259.15      2.94 o 
   7   4   8      619.38      560.83      5.29 o 
   8   4   8       67.02       63.51      1.22 o 
   9   4   8       10.23        9.76      0.94 o 
  10   4   8       29.92       31.88      1.34 o 
  11   4   8        9.88        8.33      0.88 o 
  12   4   8        7.41        8.37      0.92 o 
  -8   5   8        8.38        7.53      1.43 o 
  -7   5   8        9.76       10.48      1.24 o 
  -6   5   8       12.14        9.40      1.89 o 
  -5   5   8       14.06        7.81      0.98 o 
  -4   5   8        7.98        4.32      0.54 o 
  -3   5   8        3.43        2.36      0.65 o 
  -2   5   8      184.63      138.48      1.79 o 
  -1   5   8      160.88      142.70      1.77 o 
   0   5   8      123.64       99.94      1.24 o 
   1   5   8      237.50      217.96      2.03 o 
   2   5   8       79.12       76.71      1.00 o 
   3   5   8      112.16       99.89      1.32 o 
   4   5   8      205.49      180.73      2.15 o 
   5   5   8       22.10       20.95      0.72 o 
   6   5   8       52.05       43.83      1.05 o 
   7   5   8       16.27       13.21      0.64 o 
   8   5   8       49.81       47.93      1.09 o 
   9   5   8        0.34       -0.31      0.52 o 
  10   5   8       23.16       22.91      0.96 o 
  11   5   8       16.91       14.34      1.06 o 
  12   5   8        0.85        1.11      0.59 o 
  -8   6   8        3.90        6.11      1.71 o 
  -7   6   8       59.26       63.28      3.14 o 
  -6   6   8      112.65      115.98      3.93 o 
  -5   6   8       24.90       28.61      1.81 o 
  -4   6   8        0.00        0.32      0.38 o 
  -3   6   8       88.54       73.89      1.81 o 
  -2   6   8        1.61        5.29      0.40 o 
  -1   6   8      100.25       90.37      1.47 o 
   0   6   8       49.16       50.47      1.10 o 
   1   6   8        2.15        1.10      0.23 o 
   2   6   8      495.96      469.96      5.07 o 
   3   6   8       99.05       94.83      1.33 o 
   4   6   8       42.62       43.00      0.99 o 
   5   6   8      350.51      324.33      3.31 o 
   6   6   8        6.34        6.92      0.74 o 
   7   6   8       58.20       54.79      1.39 o 
   8   6   8       39.70       40.43      1.15 o 
   9   6   8      254.30      248.53      5.94 o 
  10   6   8        8.59        6.66      0.64 o 
  11   6   8        4.17        2.88      0.57 o 
  12   6   8        1.04        0.67      0.61 o 
  -7   7   8        1.56        1.13      1.20 o 
  -6   7   8        9.00        7.64      1.13 o 
  -5   7   8       28.11       30.20      1.45 o 
  -4   7   8       57.89       65.48      1.85 o 
  -3   7   8       14.44       10.66      1.17 o 
  -2   7   8       55.00       48.64      1.35 o 
  -1   7   8       13.76       10.04      1.10 o 
   0   7   8      133.88       99.50      1.75 o 
   1   7   8        0.75        1.81      0.29 o 
   2   7   8       29.07       27.81      0.66 o 
   3   7   8       26.76       22.38      0.71 o 
   4   7   8        0.34        0.34      0.24 o 
   5   7   8       82.75       79.13      1.42 o 
   6   7   8       98.30       97.12      2.29 o 
   7   7   8       66.61       59.36      1.43 o 
   8   7   8       44.02       42.31      1.34 o 
   9   7   8       75.35       75.30      1.81 o 
  10   7   8       13.28       12.32      1.11 o 
  11   7   8        1.54        1.74      0.54 o 
  12   7   8        0.79        0.75      0.67 o 
  -7   8   8       46.05       50.33      3.72 o 
  -6   8   8       44.86       45.33      3.43 o 
  -5   8   8       93.92      100.37      2.50 o 
  -4   8   8       13.26       12.72      1.15 o 
  -3   8   8        9.76       11.83      1.67 o 
  -2   8   8        0.54        1.10      0.50 o 
  -1   8   8      306.65      273.65      3.44 o 
   0   8   8       69.64       60.33      1.42 o 
   1   8   8       15.21       10.24      0.62 o 
   2   8   8        0.00        0.55      0.22 o 
   3   8   8       37.56       37.77      0.98 o 
   4   8   8      715.04      688.84      7.59 o 
   5   8   8      145.22      136.58      2.60 o 
   6   8   8      813.15      780.19      8.01 o 
   7   8   8      207.04      216.43      3.49 o 
   8   8   8      103.24      102.93      2.26 o 
   9   8   8        0.18        0.73      0.45 o 
  10   8   8       12.18       11.45      1.65 o 
  11   8   8        2.09        2.04      0.56 o 
  12   8   8       10.33       10.05      1.37 o 
  -6   9   8       35.56       35.79      2.34 o 
  -5   9   8        1.73        1.58      0.80 o 
  -4   9   8        8.45        8.77      0.92 o 
  -3   9   8       29.00       31.62      1.69 o 
  -2   9   8        0.08        0.80      0.54 o 
  -1   9   8       13.75       14.26      1.11 o 
   0   9   8        1.28        1.25      0.38 o 
   1   9   8       79.18       72.63      1.82 o 
   2   9   8       82.29       71.17      1.19 o 
   3   9   8       14.47       15.65      0.78 o 
   4   9   8      201.54      201.31      2.97 o 
   5   9   8        0.57        0.96      0.40 o 
   6   9   8      260.88      261.94      4.11 o 
   7   9   8       57.43       57.65      1.75 o 
   8   9   8        9.50        8.43      0.86 o 
   9   9   8      102.06      106.75      3.04 o 
  10   9   8        0.01        0.48      0.67 o 
  11   9   8        0.26        0.65      1.09 o 
  -5  10   8        3.96        5.05      1.35 o 
  -4  10   8        2.13        2.01      1.01 o 
  -3  10   8       75.21       74.89      2.48 o 
  -2  10   8       14.93       14.14      1.23 o 
  -1  10   8        0.13        0.28      0.37 o 
   0  10   8        4.37        4.41      0.54 o 
   1  10   8       26.67       19.23      0.89 o 
   2  10   8       23.15       22.83      1.39 o 
   3  10   8        0.32       -0.34      0.34 o 
   4  10   8      289.81      283.60      3.60 o 
   5  10   8      302.21      300.72      4.67 o 
   6  10   8      279.83      286.30      5.06 o 
   7  10   8        4.62        3.88      0.72 o 
   8  10   8      116.96      121.94      4.70 o 
   9  10   8       19.09       20.29      1.85 o 
  10  10   8       55.26       54.53      2.06 o 
  11  10   8        3.83        3.14      0.80 o 
  -4  11   8        9.56       11.83      1.84 o 
  -3  11   8        0.06        0.59      0.72 o 
  -2  11   8        6.91        4.95      0.88 o 
  -1  11   8      133.63      142.72      2.59 o 
   0  11   8        7.44        7.60      1.07 o 
   1  11   8        0.28        0.18      0.38 o 
   2  11   8       34.42       34.35      1.70 o 
   3  11   8       17.76       15.74      1.33 o 
   4  11   8       32.83       33.32      1.31 o 
   5  11   8       13.00       13.45      1.16 o 
   6  11   8       16.75       16.68      1.26 o 
   7  11   8        0.40        0.42      0.45 o 
   8  11   8       20.60       20.47      2.42 o 
   9  11   8       29.13       27.83      1.81 o 
  10  11   8       30.90       35.08      1.95 o 
  -3  12   8       14.30       18.19      2.20 o 
  -2  12   8        0.15        0.41      0.83 o 
  -1  12   8        2.45        2.08      0.82 o 
   0  12   8       39.72       39.48      1.49 o 
   1  12   8        9.03        9.19      1.00 o 
   2  12   8        1.15        0.86      0.63 o 
   3  12   8        0.80        1.34      0.70 o 
   4  12   8       21.04       20.21      1.21 o 
   5  12   8       38.93       35.83      1.47 o 
   6  12   8        1.76        0.83      0.62 o 
   7  12   8      173.47      180.02      8.85 o 
   8  12   8       37.35       43.16      2.36 o 
   9  12   8       13.08       10.50      1.27 o 
  -2  13   8        0.07       -0.15      0.83 o 
  -1  13   8        2.81        4.30      1.11 o 
   0  13   8        1.42        1.67      0.57 o 
   1  13   8       17.49       15.97      3.19 o 
   2  13   8        0.04        0.82      0.69 o 
   3  13   8       41.34       42.26      1.97 o 
   4  13   8        8.09        6.26      1.03 o 
   5  13   8        0.75        1.15      0.60 o 
   6  13   8       22.05       20.96      1.45 o 
   7  13   8        7.16        6.19      1.18 o 
   8  13   8       15.81       19.52      1.70 o 
   1  14   8        2.59        2.82      0.98 o 
   2  14   8       33.15       38.37      2.49 o 
   3  14   8        1.93        1.47      0.94 o 
   4  14   8       26.45       26.86      4.21 o 
   5  14   8       19.35       16.43      1.94 o 
   6  14   8        6.04        7.11      1.01 o 
   7  14   8        0.01        0.50      0.80 o 
  -4 -10   9       21.56       16.78      2.18 o 
  -3 -10   9        0.38        2.30      1.10 o 
  -2 -10   9       17.85       14.82      1.96 o 
  -1 -10   9        0.00       -0.23      0.79 o 
   0 -10   9       22.85       19.78      1.98 o 
   1 -10   9       12.61       13.46      1.67 o 
   2 -10   9        4.78        4.49      1.21 o 
   3 -10   9       24.91       22.49      2.32 o 
  -6  -9   9        0.04        0.40      0.64 o 
  -5  -9   9        0.01       -0.44      1.05 o 
  -4  -9   9       27.75       27.73      2.66 o 
  -3  -9   9        6.06        6.17      1.40 o 
  -2  -9   9       72.83       73.97      3.67 o 
  -1  -9   9        2.84        0.22      0.83 o 
   0  -9   9        9.64       11.23      1.03 o 
   1  -9   9       32.77       33.93      4.60 o 
   2  -9   9      127.63      130.17      4.63 o 
   3  -9   9        5.49        4.22      1.18 o 
   4  -9   9        6.85        5.13      1.29 o 
   5  -9   9        0.01        0.04      0.87 o 
  -7  -8   9        0.17        1.21      0.93 o 
  -6  -8   9        1.32       -0.20      0.90 o 
  -5  -8   9        2.92        2.79      0.73 o 
  -4  -8   9        6.07        3.55      1.00 o 
  -3  -8   9        0.01        0.08      0.86 o 
  -2  -8   9        1.48        1.94      0.86 o 
  -1  -8   9        0.03       -0.18      0.65 o 
   0  -8   9       56.97       52.86      1.85 o 
   1  -8   9       14.94       13.83      1.35 o 
   2  -8   9       54.13       49.89      2.73 o 
   3  -8   9        4.57        3.14      1.01 o 
   4  -8   9        0.11        0.03      0.78 o 
   5  -8   9        0.00        1.84      1.05 o 
   6  -8   9        5.83        4.60      1.32 o 
  -7  -7   9        0.02        0.06      0.83 o 
  -6  -7   9        8.08        9.73      1.48 o 
  -5  -7   9        0.07        0.89      0.63 o 
  -4  -7   9        5.32        5.56      0.87 o 
  -3  -7   9        2.48        2.78      0.83 o 
  -2  -7   9        3.71        1.23      0.84 o 
  -1  -7   9      159.54      171.12      3.39 o 
   0  -7   9      241.93      260.68      4.68 o 
   1  -7   9       75.49       80.63      2.23 o 
   2  -7   9       27.71       22.78      1.83 o 
   3  -7   9       97.36       97.57      3.86 o 
   4  -7   9       18.27       19.36      2.04 o 
   5  -7   9        7.19        8.12      1.94 o 
   6  -7   9       18.24       16.84      1.25 o 
   7  -7   9      121.45      110.28      5.35 o 
  -8  -6   9       12.67        9.14      1.94 o 
  -7  -6   9       28.50       29.35      2.64 o 
  -6  -6   9       25.01       23.88      6.74 o 
  -5  -6   9        5.90        4.04      1.05 o 
  -4  -6   9        6.08        3.58      0.73 o 
  -3  -6   9       19.68       16.81      1.64 o 
  -2  -6   9        2.52        2.58      0.91 o 
  -1  -6   9       27.68       30.47      1.00 o 
   0  -6   9       19.44       21.64      1.18 o 
   1  -6   9        0.02        0.30      0.43 o 
   2  -6   9      230.81      235.38      4.03 o 
   3  -6   9       30.03       33.14      2.64 o 
   4  -6   9        0.87        0.85      0.54 o 
   5  -6   9        4.82        6.58      1.32 o 
   6  -6   9        2.02        3.27      1.05 o 
   7  -6   9       10.22        8.72      1.66 o 
   8  -6   9      128.42      123.63      5.53 o 
  -8  -5   9        7.19        2.84      1.40 o 
  -7  -5   9        7.26        7.78      1.79 o 
  -6  -5   9       43.17       42.73      2.31 o 
  -5  -5   9       12.04       12.49      1.48 o 
  -4  -5   9        0.38       -0.15      0.44 o 
  -3  -5   9      166.82      168.20      3.36 o 
  -2  -5   9       81.39       81.67      2.18 o 
  -1  -5   9        0.10        0.33      0.37 o 
   0  -5   9       27.04       29.42      1.28 o 
   1  -5   9       48.07       55.16      1.72 o 
   2  -5   9      132.19      134.44      2.42 o 
   3  -5   9       36.84       34.93      1.21 o 
   4  -5   9        0.37        1.04      0.51 o 
   5  -5   9       38.52       32.93      1.52 o 
   6  -5   9        0.06        0.12      0.68 o 
   7  -5   9       82.33       84.27      2.89 o 
   8  -5   9        4.35        2.48      1.14 o 
   9  -5   9       32.22       37.59      2.97 o 
  -9  -4   9       18.26       21.23      2.64 o 
  -8  -4   9       38.44       46.84      3.31 o 
  -7  -4   9        1.74        0.18      0.97 o 
  -6  -4   9        0.15       -0.29      0.85 o 
  -5  -4   9        1.05        0.38      0.86 o 
  -4  -4   9       70.67       81.39      2.18 o 
  -3  -4   9        0.32        0.22      0.41 o 
  -2  -4   9        1.15        0.35      0.46 o 
  -1  -4   9       15.79       15.57      1.16 o 
   0  -4   9       42.13       42.28      1.28 o 
   1  -4   9        9.13       10.30      0.71 o 
   2  -4   9      212.54      214.16      2.40 o 
   3  -4   9        1.30        1.53      0.40 o 
   4  -4   9       24.74       21.01      1.08 o 
   5  -4   9      142.95      138.67      3.49 o 
   6  -4   9       11.12       10.31      1.33 o 
   7  -4   9      145.67      134.74      4.16 o 
   8  -4   9       15.20       20.08      1.98 o 
   9  -4   9        1.00        1.28      0.87 o 
  10  -4   9       38.80       45.19      2.33 o 
  -9  -3   9        4.84        3.63      1.36 o 
  -8  -3   9       72.97       69.73      3.84 o 
  -7  -3   9        4.52        3.61      1.29 o 
  -6  -3   9       31.77       29.57      3.01 o 
  -5  -3   9        3.75        4.85      1.03 o 
  -4  -3   9        9.17        7.31      0.73 o 
  -3  -3   9       22.37       16.08      0.97 o 
  -2  -3   9        0.90        1.46      0.54 o 
  -1  -3   9      238.37      246.54      3.03 o 
   0  -3   9      258.08      272.27      3.48 o 
   1  -3   9       32.08       27.51      0.67 o 
   2  -3   9      192.78      199.28      2.22 o 
   3  -3   9       55.27       51.25      1.20 o 
   4  -3   9      582.18      569.05      7.35 o 
   5  -3   9        6.78        4.95      0.67 o 
   6  -3   9      201.56      210.18      5.03 o 
   7  -3   9       79.40       76.13      4.59 o 
   8  -3   9       10.24        7.42      2.00 o 
   9  -3   9        5.68        5.18      0.84 o 
  10  -3   9       12.37       13.41      1.43 o 
  -9  -2   9        5.04        6.46      1.60 o 
  -8  -2   9        7.68        5.59      1.21 o 
  -7  -2   9       20.90       20.48      1.95 o 
  -6  -2   9        0.26       -0.15      0.62 o 
  -5  -2   9        0.73       -0.52      0.81 o 
  -4  -2   9      174.64      166.31      3.20 o 
  -3  -2   9       55.00       46.82      1.33 o 
  -2  -2   9       45.43       45.01      0.88 o 
  -1  -2   9        0.89        0.79      0.23 o 
   0  -2   9        0.59        0.33      0.18 o 
   1  -2   9      275.66      268.93      2.38 o 
   2  -2   9      130.31      149.13      1.78 o 
   3  -2   9        6.92        4.95      0.50 o 
   4  -2   9      123.55      118.49      1.99 o 
   5  -2   9        0.24        0.87      0.49 o 
   6  -2   9       11.24       11.34      0.91 o 
   7  -2   9       96.81       96.12      2.72 o 
   8  -2   9       69.37       72.08      3.89 o 
   9  -2   9       32.69       31.61      1.95 o 
  10  -2   9       45.52       52.14      2.22 o 
  11  -2   9        4.77        3.35      0.85 o 
  -9  -1   9        3.05        2.20      0.95 o 
  -8  -1   9      114.10      119.30      4.13 o 
  -7  -1   9       12.36       11.49      1.58 o 
  -6  -1   9       43.56       40.43      2.19 o 
  -5  -1   9       77.26       80.32      2.36 o 
  -4  -1   9       12.32       10.81      1.00 o 
  -3  -1   9       54.08       52.30      1.39 o 
  -2  -1   9      127.83      121.43      1.46 o 
  -1  -1   9      159.75      159.56      1.74 o 
   0  -1   9      333.86      322.71      2.49 o 
   1  -1   9      102.66      108.76      1.22 o 
   2  -1   9       13.21       13.08      0.49 o 
   3  -1   9        1.37        0.89      0.27 o 
   4  -1   9        0.08       -0.04      0.24 o 
   5  -1   9      173.40      160.51      2.84 o 
   6  -1   9      591.72      572.95      7.74 o 
   7  -1   9       10.10       13.08      1.03 o 
   8  -1   9      103.78      114.87      2.75 o 
   9  -1   9        0.25        0.56      0.52 o 
  10  -1   9        1.31        0.50      0.70 o 
  11  -1   9        6.07        5.33      0.89 o 
  -9   0   9       55.39       47.48      2.78 o 
  -8   0   9       17.50       13.60      2.33 o 
  -7   0   9        0.04       -0.03      0.73 o 
  -6   0   9      111.86      106.76      2.90 o 
  -5   0   9        2.94        4.04      0.75 o 
  -4   0   9        6.40        3.33      0.69 o 
  -3   0   9       13.59       11.36      0.68 o 
  -2   0   9        0.24        0.39      0.22 o 
  -1   0   9      339.62      342.18      2.79 o 
   0   0   9      391.91      394.54      3.10 o 
   1   0   9       72.30       68.68      0.92 o 
   2   0   9       52.34       60.68      0.84 o 
   3   0   9       16.00       13.27      0.52 o 
   4   0   9       19.38        8.52      0.58 o 
   5   0   9       45.52       50.95      4.27 o 
   6   0   9      119.59      122.79      2.35 o 
   7   0   9      155.78      156.35      2.75 o 
   8   0   9       15.57       12.57      1.07 o 
   9   0   9       16.63       18.43      1.27 o 
  10   0   9        3.69        4.57      0.69 o 
  11   0   9        0.42        0.96      0.56 o 
  -9   1   9        0.12       -0.74      0.74 o 
  -8   1   9       22.65       21.76      2.90 o 
  -7   1   9       27.19       23.70      1.68 o 
  -6   1   9       35.47       36.20      1.80 o 
  -5   1   9       78.44       81.49      2.42 o 
  -4   1   9      230.94      206.64      3.41 o 
  -3   1   9      230.93      209.37      2.81 o 
  -2   1   9        0.68        0.68      0.20 o 
  -1   1   9      170.09      169.72      1.70 o 
   0   1   9       89.88       83.72      1.46 o 
   1   1   9       42.31       37.91      0.62 o 
   2   1   9        6.34        4.73      0.28 o 
   3   1   9      101.20       90.62      1.30 o 
   4   1   9      230.31      259.45      2.76 o 
   5   1   9       63.87       43.99      1.19 o 
   6   1   9       29.60       28.33      1.11 o 
   7   1   9       28.88       22.87      0.97 o 
   8   1   9       17.08       14.28      1.00 o 
   9   1   9        3.41        2.68      1.13 o 
  10   1   9      199.23      217.08      4.28 o 
  11   1   9        6.52        7.35      0.78 o 
  12   1   9        0.00        0.67      0.91 o 
  -9   2   9       51.82       53.74      2.87 o 
  -8   2   9       25.12       27.81      2.20 o 
  -7   2   9       38.03       38.53      1.95 o 
  -6   2   9        2.04        0.91      1.04 o 
  -5   2   9       27.22       27.79      4.06 o 
  -4   2   9       38.14       34.63      1.55 o 
  -3   2   9       26.71       28.37      1.28 o 
  -2   2   9       15.62       13.79      0.51 o 
  -1   2   9      391.19      385.11      3.27 o 
   0   2   9       18.88       17.86      0.57 o 
   1   2   9      205.65      223.22      1.93 o 
   2   2   9       51.90       65.41      0.89 o 
   3   2   9        1.69        3.71      0.32 o 
   4   2   9       33.77       24.35      0.72 o 
   5   2   9        4.60        6.81      0.49 o 
   6   2   9      655.67      572.93      6.01 o 
   7   2   9        9.12        6.93      0.67 o 
   8   2   9       10.22        7.33      0.67 o 
   9   2   9       59.03       61.93      2.83 o 
  10   2   9        6.18        8.14      0.73 o 
  11   2   9       14.67       13.84      0.87 o 
  12   2   9       27.61       31.05      1.76 o 
  -9   3   9       21.49       23.05      2.26 o 
  -8   3   9        1.41        1.29      0.78 o 
  -7   3   9       12.30       12.81      1.30 o 
  -6   3   9        0.24        0.21      0.58 o 
  -5   3   9       53.59       42.06      1.81 o 
  -4   3   9        7.22        7.31      0.69 o 
  -3   3   9      224.01      192.64      2.71 o 
  -2   3   9      107.92      102.66      1.42 o 
  -1   3   9      450.13      408.93      3.47 o 
   0   3   9       78.13       70.03      1.12 o 
   1   3   9      341.32      337.11      2.76 o 
   2   3   9       13.97       12.30      0.43 o 
   3   3   9       11.90       12.25      0.52 o 
   4   3   9        3.49        4.12      0.38 o 
   5   3   9        7.11        5.92      0.47 o 
   6   3   9      201.72      171.83      2.27 o 
   7   3   9       49.63       37.22      1.46 o 
   8   3   9       45.06       39.60      1.32 o 
   9   3   9        4.06        2.51      0.69 o 
  10   3   9       13.84       14.02      0.92 o 
  11   3   9       21.33       25.94      0.99 o 
  12   3   9       19.30       19.75      1.35 o 
  -8   4   9       41.19       41.68      2.65 o 
  -7   4   9       73.90       80.14      2.88 o 
  -6   4   9       14.03       17.36      1.46 o 
  -5   4   9        0.23       -0.08      0.52 o 
  -4   4   9      214.45      191.02      3.44 o 
  -3   4   9       12.84        6.79      0.70 o 
  -2   4   9      293.90      269.84      3.02 o 
  -1   4   9      162.46      166.46      2.42 o 
   0   4   9       24.95       25.34      0.66 o 
   1   4   9      146.36      143.71      1.55 o 
   2   4   9        0.00        0.37      0.18 o 
   3   4   9      947.08      882.03      6.06 o 
   4   4   9      108.30       89.63      1.62 o 
   5   4   9       37.25       27.58      0.86 o 
   6   4   9        2.63        2.97      0.38 o 
   7   4   9        2.04        2.02      0.35 o 
   8   4   9       34.53       31.82      1.16 o 
   9   4   9       39.69       44.90      1.42 o 
  10   4   9        2.38        1.68      0.46 o 
  11   4   9        0.58       -0.07      0.38 o 
  12   4   9        1.13        1.71      1.54 o 
  -8   5   9        0.05        0.49      0.85 o 
  -7   5   9        1.71        1.17      0.81 o 
  -6   5   9        8.34       11.03      1.25 o 
  -5   5   9      124.07      120.80      3.24 o 
  -4   5   9       20.56       20.23      1.10 o 
  -3   5   9       43.13       39.91      1.33 o 
  -2   5   9       71.98       60.86      1.11 o 
  -1   5   9        3.11        0.35      0.26 o 
   0   5   9       37.48       36.06      1.09 o 
   1   5   9      189.65      184.15      2.00 o 
   2   5   9      103.55      101.04      1.23 o 
   3   5   9      364.99      355.71      3.20 o 
   4   5   9      436.46      408.04      3.93 o 
   5   5   9      118.90      108.29      1.76 o 
   6   5   9       63.31       62.62      1.41 o 
   7   5   9       42.03       39.21      1.04 o 
   8   5   9       38.27       37.90      1.52 o 
   9   5   9       15.59       13.00      0.86 o 
  10   5   9       47.86       52.31      1.96 o 
  11   5   9       22.17       26.63      1.07 o 
  12   5   9        0.35        1.05      0.61 o 
  -8   6   9       15.32       14.02      1.89 o 
  -7   6   9        9.49        6.64      1.34 o 
  -6   6   9       79.43       84.18      2.88 o 
  -5   6   9        5.12        4.02      0.87 o 
  -4   6   9        9.89       10.64      0.99 o 
  -3   6   9        2.47        2.65      0.54 o 
  -2   6   9      407.35      353.85      4.29 o 
  -1   6   9      385.21      358.17      3.68 o 
   0   6   9      422.57      365.25      4.56 o 
   1   6   9       21.41       27.91      0.75 o 
   2   6   9      211.94      196.86      2.04 o 
   3   6   9      647.95      613.89      4.96 o 
   4   6   9        9.25        8.23      0.52 o 
   5   6   9      893.79      833.21      7.55 o 
   6   6   9       18.46       15.82      0.79 o 
   7   6   9      307.61      293.26      3.44 o 
   8   6   9        0.46        0.18      0.32 o 
   9   6   9        5.54        4.03      0.59 o 
  10   6   9       41.35       46.45      1.51 o 
  11   6   9        3.88        3.90      0.60 o 
  12   6   9        0.60        0.65      0.64 o 
  -7   7   9       21.04       21.34      2.23 o 
  -6   7   9        5.79        3.21      1.09 o 
  -5   7   9       13.16       14.59      1.24 o 
  -4   7   9       68.63       75.39      2.05 o 
  -3   7   9        8.79        8.72      0.84 o 
  -2   7   9       37.83       40.77      1.27 o 
  -1   7   9       96.60       97.59      1.81 o 
   0   7   9      526.77      477.23      5.36 o 
   1   7   9       26.10       24.71      0.85 o 
   2   7   9       87.02       74.29      1.21 o 
   3   7   9      144.38      144.14      1.96 o 
   4   7   9       35.17       40.61      0.99 o 
   5   7   9      742.88      724.79      6.85 o 
   6   7   9      172.67      179.14      2.54 o 
   7   7   9      262.70      246.31      3.39 o 
   8   7   9       18.24       22.08      1.09 o 
   9   7   9       59.27       57.81      1.63 o 
  10   7   9        0.30        0.22      0.45 o 
  11   7   9       89.52       96.91      2.25 o 
  12   7   9        3.39        2.39      0.87 o 
  -6   8   9        4.89        3.36      2.82 o 
  -5   8   9       32.02       29.95      1.97 o 
  -4   8   9        0.13        0.30      0.53 o 
  -3   8   9       33.89       31.87      1.87 o 
  -2   8   9        2.83        3.44      0.64 o 
  -1   8   9       13.39       11.81      0.81 o 
   0   8   9       25.81       15.18      0.91 o 
   1   8   9        0.01       -0.06      0.35 o 
   2   8   9      216.37      184.74      2.15 o 
   3   8   9       21.15       17.88      1.05 o 
   4   8   9      608.32      579.53      5.24 o 
   5   8   9      269.45      258.06      3.30 o 
   6   8   9        0.34        0.66      0.48 o 
   7   8   9        0.02       -0.36      0.36 o 
   8   8   9        7.80        7.45      0.78 o 
   9   8   9       31.09       26.74      1.25 o 
  10   8   9        8.32        8.47      0.82 o 
  11   8   9        1.08        1.68      0.57 o 
  12   8   9       28.97       29.59      2.33 o 
  -6   9   9       16.16       15.66      2.61 o 
  -5   9   9        2.03        1.05      0.69 o 
  -4   9   9        1.80        0.00      0.81 o 
  -3   9   9        0.55        1.25      0.60 o 
  -2   9   9      158.55      155.93      3.52 o 
  -1   9   9      142.15      150.46      2.45 o 
   0   9   9        1.17        0.85      0.39 o 
   1   9   9       95.30       89.34      1.75 o 
   2   9   9      188.08      166.44      2.37 o 
   3   9   9       50.53       45.76      1.16 o 
   4   9   9       78.93       69.03      2.78 o 
   5   9   9       35.96       33.48      1.28 o 
   6   9   9       99.63       95.53      2.31 o 
   7   9   9       35.62       31.14      1.36 o 
   8   9   9       79.45       83.81      2.87 o 
   9   9   9       81.27       85.13      2.20 o 
  10   9   9       12.39       15.29      1.25 o 
  11   9   9        3.59        3.91      1.12 o 
  -5  10   9        5.66        4.84      1.35 o 
  -4  10   9       18.99       23.04      1.99 o 
  -3  10   9        3.02        2.06      0.74 o 
  -2  10   9      158.50      164.98      3.74 o 
  -1  10   9        5.68        7.68      1.11 o 
   0  10   9       64.74       68.67      1.62 o 
   1  10   9        0.08        0.01      0.36 o 
   2  10   9       34.74       31.46      1.41 o 
   3  10   9       60.90       57.61      1.49 o 
   4  10   9       40.12       40.68      1.26 o 
   5  10   9       59.29       55.94      1.83 o 
   6  10   9      172.45      177.24      3.42 o 
   7  10   9       28.79       32.08      1.79 o 
   8  10   9       38.87       36.79      1.60 o 
   9  10   9        1.93        0.98      0.62 o 
  10  10   9        9.17       10.24      1.13 o 
  11  10   9        6.06        4.33      1.26 o 
  -4  11   9       12.29       10.51      1.75 o 
  -3  11   9        3.01        2.59      0.91 o 
  -2  11   9        0.15        0.22      0.57 o 
  -1  11   9        1.83        1.64      0.68 o 
   0  11   9       22.62       29.15      1.17 o 
   1  11   9       83.97       85.44      1.96 o 
   2  11   9        0.15        0.14      0.63 o 
   3  11   9        3.20        2.77      0.78 o 
   4  11   9        7.36        6.84      0.72 o 
   5  11   9       37.87       38.58      1.42 o 
   6  11   9       69.79       63.01      2.06 o 
   7  11   9        0.38        0.55      0.54 o 
   8  11   9       94.36       91.64      2.83 o 
   9  11   9        3.11        2.50      0.78 o 
  10  11   9       11.92       12.39      2.37 o 
  -3  12   9        2.72        1.46      0.99 o 
  -2  12   9       41.07       41.69      2.35 o 
  -1  12   9        1.56        1.96      1.16 o 
   0  12   9       19.83       18.78      1.21 o 
   1  12   9       24.55       28.39      1.19 o 
   2  12   9       30.85       29.44      1.75 o 
   3  12   9        0.68        0.31      0.66 o 
   4  12   9       25.86       23.30      1.48 o 
   5  12   9        0.17        0.68      0.50 o 
   6  12   9        0.01        0.80      0.58 o 
   7  12   9        0.54        0.60      0.77 o 
   8  12   9        6.61        4.56      1.51 o 
   9  12   9        0.36        0.27      0.68 o 
  -1  13   9        0.16        0.24      0.72 o 
   0  13   9        2.26        2.17      1.07 o 
   1  13   9        6.36        6.72      1.18 o 
   2  13   9       24.25       26.68      3.17 o 
   3  13   9       19.53       23.09      1.74 o 
   4  13   9        4.94        4.56      1.25 o 
   5  13   9       25.33       21.66      1.50 o 
   6  13   9        6.93        6.17      0.84 o 
   7  13   9       13.51        9.17      1.30 o 
   8  13   9        0.71        0.84      0.75 o 
   1  14   9       10.92        8.62      1.31 o 
   2  14   9        0.70        0.45      0.90 o 
   3  14   9       14.74       17.79      1.60 o 
   4  14   9       40.02       44.49      2.92 o 
   5  14   9       15.21       12.45      1.75 o 
   6  14   9        0.02       -0.66      0.74 o 
  -3 -10  10        3.00        2.54      1.17 o 
  -2 -10  10        3.22        2.18      1.19 o 
  -1 -10  10       45.15       42.32      2.77 o 
   0 -10  10       11.08        9.16      1.46 o 
   1 -10  10       24.35       23.27      1.96 o 
   2 -10  10       19.91       17.13      1.93 o 
  -5  -9  10       16.77       14.56      2.20 o 
  -4  -9  10        9.72        4.90      1.41 o 
  -3  -9  10        2.70        4.74      1.34 o 
  -1  -9  10        3.77        3.60      1.16 o 
   0  -9  10       24.94       25.71      1.07 o 
   1  -9  10        0.48        1.16      0.91 o 
   2  -9  10       33.77       40.29      2.55 o 
   3  -9  10        0.72        0.60      0.86 o 
   4  -9  10        3.42        0.73      0.88 o 
  -6  -8  10        0.09        0.21      0.71 o 
  -5  -8  10        0.39        0.25      0.69 o 
  -4  -8  10        0.08       -0.20      0.88 o 
  -3  -8  10        0.96        1.58      0.98 o 
  -2  -8  10       21.63       23.10      2.29 o 
  -1  -8  10        6.01        4.27      1.16 o 
   0  -8  10        0.60        0.09      0.99 o 
   1  -8  10       70.81       70.16      2.14 o 
   2  -8  10      188.13      193.58      5.86 o 
   3  -8  10       16.37       15.73      1.88 o 
   4  -8  10        0.02        0.90      0.86 o 
   5  -8  10        0.07       -0.80      0.80 o 
   6  -8  10        1.38        1.05      1.03 o 
  -7  -7  10        3.32        2.39      1.08 o 
  -6  -7  10        1.13        0.37      0.91 o 
  -5  -7  10       22.88       26.53      2.44 o 
  -4  -7  10       51.86       48.99      2.81 o 
  -3  -7  10       69.12       65.85      3.41 o 
  -2  -7  10        3.39        2.63      0.97 o 
  -1  -7  10       56.79       61.62      3.09 o 
   0  -7  10        7.68        5.97      0.81 o 
   1  -7  10        0.46       -0.23      0.46 o 
   2  -7  10       72.90       81.56      3.43 o 
   3  -7  10        9.97       10.97      1.57 o 
   4  -7  10        8.24        5.36      1.20 o 
   5  -7  10        1.43        1.89      0.80 o 
   6  -7  10       41.04       42.19      2.12 o 
   7  -7  10       19.88       17.46      2.59 o 
  -7  -6  10       21.60       22.29      2.90 o 
  -6  -6  10        3.19        1.27      0.97 o 
  -5  -6  10       15.63       14.94      1.30 o 
  -4  -6  10        0.91        0.61      0.57 o 
  -3  -6  10        0.25        0.19      0.60 o 
  -2  -6  10       64.02       59.67      2.98 o 
  -1  -6  10       24.60       24.79      1.19 o 
   0  -6  10       17.54       16.35      1.18 o 
   1  -6  10       67.48       70.34      2.05 o 
   2  -6  10        6.36        5.11      1.12 o 
   3  -6  10        7.57        6.93      1.26 o 
   4  -6  10       64.49       65.36      1.91 o 
   5  -6  10       72.79       74.74      2.10 o 
   6  -6  10       19.26       17.70      1.15 o 
   7  -6  10       13.34       12.55      1.63 o 
   8  -6  10       11.08       12.68      1.78 o 
  -8  -5  10        3.86        3.35      1.43 o 
  -7  -5  10        5.97        4.75      1.55 o 
  -6  -5  10        0.86       -0.37      1.02 o 
  -5  -5  10       18.85       17.53      1.77 o 
  -4  -5  10        8.35        6.51      0.88 o 
  -3  -5  10        5.28        5.70      0.94 o 
  -2  -5  10       45.86       46.98      2.58 o 
  -1  -5  10       50.71       53.35      3.30 o 
   0  -5  10       52.40       51.84      1.72 o 
   1  -5  10      227.69      240.30      6.91 o 
   2  -5  10        4.11        4.72      0.57 o 
   3  -5  10      222.20      221.26      5.85 o 
   4  -5  10       69.28       64.83      1.70 o 
   5  -5  10      103.94      111.73      2.48 o 
   6  -5  10        3.04        2.57      0.85 o 
   7  -5  10        6.92        8.86      1.08 o 
   8  -5  10        3.17        3.54      1.00 o 
   9  -5  10       57.43       67.85      3.02 o 
  -8  -4  10        4.32        1.97      1.19 o 
  -7  -4  10        2.84        5.34      1.49 o 
  -6  -4  10       18.70       18.81      2.43 o 
  -5  -4  10       16.42       17.08      2.26 o 
  -4  -4  10       49.58       43.38      1.67 o 
  -3  -4  10       45.16       41.15      2.26 o 
  -2  -4  10       14.19       13.17      1.35 o 
  -1  -4  10        0.23       -0.03      0.38 o 
   0  -4  10      164.69      161.71      3.23 o 
   1  -4  10      434.07      449.25      5.87 o 
   2  -4  10      286.51      291.32      5.04 o 
   3  -4  10       46.32       43.34      1.30 o 
   4  -4  10        0.64        0.90      0.48 o 
   5  -4  10       20.48       22.37      1.15 o 
   6  -4  10        1.24        0.43      0.54 o 
   7  -4  10       55.22       58.44      2.68 o 
   8  -4  10        2.64        2.12      0.71 o 
   9  -4  10        4.14        4.66      1.15 o 
  -8  -3  10       77.15       82.45      4.39 o 
  -7  -3  10        3.97        1.83      1.20 o 
  -6  -3  10       21.62       19.06      1.89 o 
  -5  -3  10       14.53       13.67      1.60 o 
  -4  -3  10       40.27       41.28      1.62 o 
  -3  -3  10       63.28       57.73      1.75 o 
  -2  -3  10        3.67        4.50      0.59 o 
  -1  -3  10       24.31       28.57      0.84 o 
   0  -3  10       58.26       59.76      1.64 o 
   1  -3  10       69.06       73.81      1.75 o 
   2  -3  10       39.16       33.32      0.93 o 
   3  -3  10        9.76       11.00      0.75 o 
   4  -3  10       66.20       69.38      1.61 o 
   5  -3  10       53.29       49.88      1.71 o 
   6  -3  10        3.15        3.28      0.69 o 
   7  -3  10       83.25       82.62      5.03 o 
   8  -3  10        7.07        7.13      1.00 o 
   9  -3  10        4.63        5.69      1.03 o 
  10  -3  10        0.01       -0.58      0.58 o 
  -9  -2  10       13.32        9.10      1.90 o 
  -8  -2  10        2.18        4.47      1.11 o 
  -7  -2  10        1.15        0.59      0.63 o 
  -6  -2  10        6.56        6.12      1.20 o 
  -5  -2  10        0.49        0.72      0.72 o 
  -4  -2  10       24.25       25.87      1.35 o 
  -3  -2  10       56.57       53.29      1.51 o 
  -2  -2  10       37.20       42.04      1.33 o 
  -1  -2  10      217.88      221.76      2.57 o 
   0  -2  10      119.23      114.54      1.49 o 
   1  -2  10       67.72       73.76      1.31 o 
   2  -2  10       50.12       46.44      0.89 o 
   3  -2  10        2.78        3.00      0.45 o 
   4  -2  10      146.20      145.59      2.35 o 
   5  -2  10        0.87        0.44      0.47 o 
   6  -2  10       14.67       16.58      1.25 o 
   7  -2  10       50.66       52.90      2.92 o 
   8  -2  10        0.60        0.80      0.66 o 
   9  -2  10        0.70        0.63      0.58 o 
  10  -2  10        0.47        0.57      0.63 o 
  -9  -1  10       25.51       25.48      2.36 o 
  -8  -1  10        3.31        2.74      1.09 o 
  -7  -1  10        8.56        9.93      1.48 o 
  -6  -1  10      178.90      185.17      6.34 o 
  -5  -1  10       40.13       32.86      2.11 o 
  -4  -1  10       90.53       83.56      1.94 o 
  -3  -1  10       26.34       24.77      1.07 o 
  -2  -1  10      291.11      306.56      4.09 o 
  -1  -1  10        9.70       10.72      0.56 o 
   0  -1  10      191.87      183.61      2.13 o 
   1  -1  10      370.34      357.35      3.13 o 
   2  -1  10       14.63       12.13      0.50 o 
   3  -1  10       29.52       43.13      1.01 o 
   4  -1  10      138.40      106.54      1.89 o 
   5  -1  10        0.45        0.86      0.48 o 
   6  -1  10       53.88       46.52      1.99 o 
   7  -1  10       29.60       23.38      2.51 o 
   8  -1  10       26.08       29.27      1.48 o 
   9  -1  10       81.03       84.42      2.50 o 
  10  -1  10        0.23        0.43      0.82 o 
  11  -1  10        0.57        1.46      0.69 o 
  -9   0  10       21.96       22.92      2.25 o 
  -8   0  10        0.59        0.59      1.11 o 
  -7   0  10        1.79        1.39      0.81 o 
  -6   0  10        4.08        2.92      0.91 o 
  -5   0  10       90.58       80.99      2.84 o 
  -4   0  10       58.03       48.18      1.47 o 
  -3   0  10       31.43       25.79      1.08 o 
  -2   0  10      120.41      127.11      2.06 o 
  -1   0  10       20.27       19.43      0.69 o 
   0   0  10        9.40       11.33      0.51 o 
   1   0  10        2.15        0.57      0.20 o 
   2   0  10       11.06        8.96      0.41 o 
   3   0  10       52.18       44.25      0.99 o 
   4   0  10       14.32       13.27      0.69 o 
   5   0  10       29.30       30.95      1.20 o 
   6   0  10       27.30       26.96      1.15 o 
   7   0  10       50.57       44.38      2.11 o 
   8   0  10        4.12        4.42      1.33 o 
   9   0  10       36.47       43.09      1.70 o 
  10   0  10        0.06        0.67      0.77 o 
  11   0  10       25.00       26.64      1.65 o 
  -9   1  10        4.36        5.19      1.47 o 
  -8   1  10        5.67        5.42      1.27 o 
  -7   1  10        9.22        9.08      1.36 o 
  -6   1  10        1.88        0.87      0.70 o 
  -5   1  10       43.00       39.92      1.79 o 
  -4   1  10       33.42       28.21      1.68 o 
  -3   1  10        9.69        8.15      0.64 o 
  -2   1  10        1.77        1.68      0.27 o 
  -1   1  10      175.27      164.54      1.89 o 
   0   1  10     1003.23      989.92      7.16 o 
   1   1  10      242.50      222.30      2.08 o 
   2   1  10       12.07        8.38      0.40 o 
   3   1  10       45.50       42.17      0.88 o 
   4   1  10      319.87      281.45      3.80 o 
   5   1  10       46.87       47.35      3.47 o 
   6   1  10      104.48       77.56      1.71 o 
   7   1  10        0.53        0.33      0.35 o 
   8   1  10       13.46       13.72      0.97 o 
   9   1  10        0.10        0.07      0.57 o 
  10   1  10       22.29       22.77      1.24 o 
  11   1  10        6.50        6.17      0.82 o 
  12   1  10        1.32        0.85      0.57 o 
  -8   2  10        1.43        1.30      1.12 o 
  -7   2  10       29.67       28.48      2.85 o 
  -6   2  10        8.57        9.63      1.15 o 
  -5   2  10       98.48       88.06      2.66 o 
  -4   2  10        2.42        0.93      0.42 o 
  -3   2  10      226.89      215.81      3.31 o 
  -2   2  10      227.84      226.10      2.34 o 
  -1   2  10       11.01       10.37      0.70 o 
   0   2  10        8.05       10.45      0.72 o 
   1   2  10      240.94      207.57      2.00 o 
   2   2  10      164.82      155.08      1.55 o 
   3   2  10        0.14        1.05      0.27 o 
   4   2  10      150.93      116.87      1.60 o 
   5   2  10       30.41       22.94      0.93 o 
   6   2  10       81.65       66.92      2.40 o 
   7   2  10      102.49       90.04      1.83 o 
   8   2  10       46.08       45.23      1.63 o 
   9   2  10        0.04        0.17      0.41 o 
  10   2  10       28.70       29.17      1.26 o 
  11   2  10        7.08        8.09      0.84 o 
  12   2  10        4.37        5.46      0.71 o 
  -8   3  10        0.98       -0.16      1.07 o 
  -7   3  10        0.09       -0.33      0.79 o 
  -6   3  10       10.15       10.55      1.84 o 
  -5   3  10       17.13       15.38      1.36 o 
  -4   3  10        0.09        0.07      0.44 o 
  -3   3  10      447.53      404.21      4.63 o 
  -2   3  10       10.83       10.92      0.63 o 
  -1   3  10      131.91      127.76      1.94 o 
   0   3  10      930.47      890.56      7.13 o 
   1   3  10       30.85       28.10      0.66 o 
   2   3  10      926.21      870.48      6.02 o 
   3   3  10      599.27      572.39      4.64 o 
   4   3  10      223.81      192.41      2.52 o 
   5   3  10        1.83        0.67      0.27 o 
   6   3  10       68.80       63.21      1.48 o 
   7   3  10        7.48        7.09      0.61 o 
   8   3  10       31.89       25.10      1.09 o 
   9   3  10        8.21        9.47      1.60 o 
  10   3  10       67.01       64.99      1.88 o 
  11   3  10        0.92        1.47      0.50 o 
  12   3  10        2.46        2.08      0.78 o 
  -8   4  10       12.51       12.72      2.20 o 
  -7   4  10       28.34       26.50      1.94 o 
  -6   4  10        6.80        6.47      1.22 o 
  -5   4  10       13.37       10.98      1.18 o 
  -4   4  10        5.58        5.57      1.33 o 
  -3   4  10       73.45       57.41      1.44 o 
  -2   4  10      179.32      179.50      2.67 o 
  -1   4  10      454.68      419.99      4.37 o 
   0   4  10       68.98       67.41      1.29 o 
   1   4  10      326.89      306.89      2.68 o 
   2   4  10      738.87      697.06      5.01 o 
   3   4  10        3.59        7.59      0.50 o 
   4   4  10       43.20       38.53      0.90 o 
   5   4  10       33.53       36.26      1.01 o 
   6   4  10      253.14      224.57      2.84 o 
   7   4  10        7.96        6.84      0.55 o 
   8   4  10       70.65       55.94      1.56 o 
   9   4  10      110.91      105.51      3.16 o 
  10   4  10       13.15       13.54      0.93 o 
  11   4  10        5.93        7.66      0.73 o 
  12   4  10        0.70        1.46      0.79 o 
  -8   5  10        0.99        0.32      1.03 o 
  -7   5  10        0.01       -0.28      0.85 o 
  -6   5  10        1.17        1.00      0.74 o 
  -5   5  10       26.83       24.49      1.74 o 
  -4   5  10        4.00        5.44      0.71 o 
  -3   5  10        0.01       -0.15      0.34 o 
  -2   5  10      112.20      104.89      1.98 o 
  -1   5  10     1248.19     1099.23      9.04 o 
   0   5  10      114.75      133.52      2.06 o 
   1   5  10      448.24      402.86      3.72 o 
   2   5  10      124.53      114.86      1.45 o 
   3   5  10       26.46       18.48      0.74 o 
   4   5  10      575.69      581.03      5.05 o 
   5   5  10      185.24      181.51      2.50 o 
   6   5  10       77.74       67.27      1.42 o 
   7   5  10       19.86       17.26      0.87 o 
   8   5  10       31.05       29.04      1.08 o 
   9   5  10       15.37       16.01      1.00 o 
  10   5  10       89.24       94.40      2.09 o 
  11   5  10        0.26        0.39      0.52 o 
  12   5  10        0.07       -0.08      1.17 o 
  -7   6  10        1.60        3.88      1.14 o 
  -6   6  10        4.58        6.02      1.11 o 
  -5   6  10       33.37       29.81      1.46 o 
  -4   6  10        0.11        0.06      0.45 o 
  -3   6  10       18.20       19.44      1.17 o 
  -2   6  10        1.35        0.66      0.38 o 
  -1   6  10        0.29        0.66      0.35 o 
   0   6  10      117.16      113.83      1.92 o 
   1   6  10       16.68       13.65      0.61 o 
   2   6  10        1.98        2.83      0.32 o 
   3   6  10      492.11      448.40      4.21 o 
   4   6  10      153.29      137.10      2.72 o 
   5   6  10      337.17      300.90      3.56 o 
   6   6  10      343.92      334.60      3.85 o 
   7   6  10       43.30       35.73      1.11 o 
   8   6  10        2.12        1.98      0.47 o 
   9   6  10        5.37        6.72      0.74 o 
  10   6  10        0.00        0.18      0.44 o 
  11   6  10       36.89       34.99      1.57 o 
  12   6  10        9.77       10.95      1.24 o 
  -7   7  10        8.66        7.09      1.57 o 
  -6   7  10        6.47        2.69      1.16 o 
  -5   7  10        0.73        1.40      0.58 o 
  -4   7  10        1.28        1.02      0.55 o 
  -3   7  10        0.54        1.48      0.54 o 
  -2   7  10      178.31      174.62      3.25 o 
  -1   7  10        0.98        0.84      0.34 o 
   0   7  10       20.45       18.76      0.87 o 
   1   7  10      271.72      213.90      2.86 o 
   2   7  10       22.31       14.05      0.59 o 
   3   7  10      429.33      376.10      3.78 o 
   4   7  10        5.16        4.65      0.47 o 
   5   7  10       29.20       26.23      1.14 o 
   6   7  10        5.59        3.23      0.49 o 
   7   7  10       14.56       14.42      0.91 o 
   8   7  10        9.81        9.33      0.83 o 
   9   7  10       10.35       10.93      0.98 o 
  10   7  10        9.01       10.38      1.80 o 
  11   7  10       56.85       58.64      1.84 o 
  12   7  10        7.50        6.72      0.78 o 
  -6   8  10       10.33        9.44      1.19 o 
  -5   8  10       12.84       16.01      1.85 o 
  -4   8  10       29.19       30.80      1.53 o 
  -3   8  10      123.70      126.82      3.23 o 
  -2   8  10       23.43       21.32      1.22 o 
  -1   8  10      104.08      102.62      1.93 o 
   0   8  10       78.31       83.10      1.71 o 
   1   8  10       17.76       14.14      1.23 o 
   2   8  10       13.75       15.72      0.63 o 
   3   8  10       56.33       48.60      1.17 o 
   4   8  10        4.83        3.96      0.73 o 
   5   8  10      112.72      101.53      2.23 o 
   6   8  10       11.47       11.85      1.69 o 
   7   8  10      170.31      157.34      2.97 o 
   8   8  10       47.65       46.35      1.58 o 
   9   8  10       70.93       71.88      1.96 o 
  10   8  10        3.52        4.24      0.78 o 
  11   8  10        1.25        0.17      0.52 o 
  -5   9  10        2.86        1.66      0.95 o 
  -4   9  10        4.33        4.69      1.82 o 
  -3   9  10        3.27        5.36      1.16 o 
  -2   9  10        0.04        0.41      0.57 o 
  -1   9  10      290.07      318.95      4.23 o 
   0   9  10        0.16        0.36      0.37 o 
   1   9  10        2.24        1.04      0.38 o 
   2   9  10        5.27        5.19      0.49 o 
   3   9  10       11.98        8.62      0.91 o 
   4   9  10       14.00        9.85      0.69 o 
   5   9  10       32.43       31.64      1.29 o 
   6   9  10       21.40       19.43      1.23 o 
   7   9  10        2.22        2.63      0.62 o 
   8   9  10        0.41       -0.25      0.45 o 
   9   9  10        0.74        0.36      0.51 o 
  10   9  10        5.58        4.80      0.78 o 
  11   9  10        4.45        3.99      0.78 o 
  -5  10  10       44.86       51.49      3.27 o 
  -4  10  10        1.71        1.71      0.87 o 
  -3  10  10        4.54        3.16      0.79 o 
  -2  10  10        0.64        0.93      0.65 o 
  -1  10  10        2.88        2.03      0.47 o 
   0  10  10       10.46       11.57      0.82 o 
   1  10  10        7.75        5.65      0.77 o 
   2  10  10       50.29       51.91      2.04 o 
   3  10  10       24.89       24.27      1.23 o 
   4  10  10        1.05        0.12      0.43 o 
   5  10  10        8.34        7.24      0.99 o 
   6  10  10       53.87       53.75      1.83 o 
   7  10  10        0.25        0.64      0.58 o 
   8  10  10        0.98        1.25      0.58 o 
   9  10  10       14.65       12.42      1.11 o 
  10  10  10       21.53       23.83      1.61 o 
  11  10  10        0.73        1.44      0.67 o 
  -4  11  10       65.93       77.07      3.93 o 
  -3  11  10      105.86      113.10      3.85 o 
  -2  11  10       25.31       22.35      2.20 o 
  -1  11  10        8.61        7.51      1.03 o 
   0  11  10        7.10        7.96      0.73 o 
   1  11  10       26.73       31.68      1.25 o 
   2  11  10        3.45        3.98      1.20 o 
   3  11  10       11.82        9.96      1.16 o 
   4  11  10        1.70        0.40      0.78 o 
   5  11  10        7.42        5.45      0.71 o 
   6  11  10        1.66        1.46      0.72 o 
   7  11  10        0.08       -0.07      0.55 o 
   8  11  10        0.00        0.16      0.57 o 
   9  11  10       45.63       49.20      2.10 o 
  10  11  10        8.83        8.48      1.12 o 
  -2  12  10       41.56       38.87      2.32 o 
  -1  12  10      156.84      166.12      5.64 o 
   0  12  10        0.05       -0.13      0.50 o 
   1  12  10        5.32        4.86      1.06 o 
   2  12  10        1.62        1.28      0.71 o 
   3  12  10       15.96       17.65      1.48 o 
   4  12  10       14.84       10.58      1.63 o 
   5  12  10        9.91       11.89      0.99 o 
   6  12  10        3.43        2.92      1.03 o 
   7  12  10        9.78       10.31      1.11 o 
   8  12  10        1.60        1.20      0.75 o 
   9  12  10        0.84        0.96      0.71 o 
  -1  13  10        0.86        2.26      0.89 o 
   0  13  10       24.53       21.74      1.58 o 
   1  13  10        7.14        6.57      1.20 o 
   2  13  10        0.20        0.46      0.71 o 
   3  13  10       12.62       15.08      2.34 o 
   4  13  10        1.58        1.50      1.04 o 
   5  13  10       26.00       25.72      1.80 o 
   6  13  10       13.81       11.86      1.05 o 
   7  13  10        8.51       11.09      1.38 o 
   8  13  10        0.54        0.54      0.72 o 
   1  14  10       25.53       22.96      2.27 o 
   2  14  10        0.33        0.52      0.90 o 
   3  14  10       14.54       15.07      1.50 o 
   4  14  10       44.31       47.96      3.44 o 
   5  14  10        5.86        4.96      1.08 o 
   6  14  10        0.48        1.07      0.82 o 
  -3  -9  11        3.83        2.51      1.15 o 
  -2  -9  11       51.40       49.20      3.10 o 
  -1  -9  11       13.59       11.55      1.70 o 
   0  -9  11       13.51       15.24      1.75 o 
   1  -9  11      116.28      121.36      4.27 o 
   2  -9  11        0.77        0.18      0.84 o 
   3  -9  11        0.51       -0.23      0.83 o 
  -5  -8  11        0.16        0.37      0.97 o 
  -4  -8  11       16.04       18.60      2.30 o 
  -3  -8  11        1.81        0.91      0.99 o 
  -2  -8  11       36.01       37.05      2.64 o 
  -1  -8  11       59.87       65.49      3.31 o 
   0  -8  11       39.45       40.68      1.33 o 
   1  -8  11        8.50        7.63      2.28 o 
   2  -8  11       12.21       10.02      1.57 o 
   3  -8  11       14.63       11.86      1.70 o 
   4  -8  11        7.41        5.74      1.35 o 
   5  -8  11        0.63        1.95      1.04 o 
  -6  -7  11       10.29        8.45      1.30 o 
  -5  -7  11        0.59        0.75      0.72 o 
  -4  -7  11        5.42        6.45      1.49 o 
  -3  -7  11       14.43       18.06      2.09 o 
  -2  -7  11        2.09        1.26      0.90 o 
  -1  -7  11        5.33        4.43      1.14 o 
   0  -7  11       28.82       29.88      1.15 o 
   1  -7  11       13.82       14.02      1.13 o 
   2  -7  11      115.86      116.14      4.32 o 
   3  -7  11        3.02        3.09      1.00 o 
   4  -7  11       35.81       39.73      2.62 o 
   5  -7  11        4.58        5.51      1.34 o 
   6  -7  11       14.97       12.80      1.51 o 
  -7  -6  11        1.58        2.08      1.44 o 
  -6  -6  11        0.99        1.24      1.31 o 
  -5  -6  11        0.41       -0.46      0.60 o 
  -4  -6  11        0.24        0.88      0.64 o 
  -3  -6  11       10.61       13.63      1.81 o 
  -2  -6  11        1.16        1.31      0.87 o 
  -1  -6  11        2.53        2.26      0.87 o 
   0  -6  11      129.02      127.43      2.39 o 
   1  -6  11      315.38      328.73      5.53 o 
   2  -6  11       52.99       51.58      2.71 o 
   3  -6  11       23.45       23.79      1.99 o 
   4  -6  11       59.96       65.36      3.23 o 
   5  -6  11       10.12        9.15      1.00 o 
   6  -6  11       16.63       14.52      1.30 o 
   7  -6  11        7.29        7.37      1.46 o 
  -7  -5  11        1.39        0.99      1.22 o 
  -6  -5  11        0.33       -0.07      1.15 o 
  -5  -5  11        8.10        5.61      1.06 o 
  -4  -5  11        3.38        4.02      0.79 o 
  -3  -5  11        2.43        1.01      0.61 o 
  -2  -5  11        3.29        3.08      1.00 o 
  -1  -5  11        3.14        2.83      0.58 o 
   0  -5  11       45.72       46.22      1.88 o 
   1  -5  11       54.48       58.12      1.86 o 
   2  -5  11      174.33      175.06      3.32 o 
   3  -5  11      163.00      168.66      4.20 o 
   4  -5  11        5.67        6.06      1.13 o 
   5  -5  11        6.97        6.54      0.80 o 
   6  -5  11       30.43       28.95      1.44 o 
   7  -5  11        6.83        8.37      1.18 o 
   8  -5  11        0.67        1.00      0.77 o 
  -8  -4  11        0.49        1.63      1.33 o 
  -7  -4  11        2.90        2.69      1.35 o 
  -6  -4  11        1.73        2.24      1.26 o 
  -5  -4  11       90.81       94.72      3.06 o 
  -4  -4  11        0.31       -0.54      0.54 o 
  -3  -4  11        0.75        1.02      0.56 o 
  -2  -4  11        1.21        1.65      0.84 o 
  -1  -4  11       11.54        9.55      0.85 o 
   0  -4  11        6.69        6.40      0.62 o 
   1  -4  11        0.51        0.20      0.52 o 
   2  -4  11       11.14       13.23      0.79 o 
   3  -4  11        7.80        7.00      0.73 o 
   4  -4  11        3.90        3.81      0.61 o 
   5  -4  11       44.41       45.00      1.54 o 
   6  -4  11       40.63       44.99      1.99 o 
   7  -4  11        0.01        0.25      0.64 o 
   8  -4  11        4.98        6.59      2.38 o 
   9  -4  11       14.20       17.19      1.79 o 
  -8  -3  11        8.59        8.37      1.90 o 
  -7  -3  11       36.59       31.18      3.15 o 
  -6  -3  11        0.56        0.64      0.84 o 
  -5  -3  11        0.02        0.61      1.57 o 
  -4  -3  11        0.20       -0.55      0.55 o 
  -3  -3  11      224.96      242.41      4.89 o 
  -2  -3  11       67.45       71.74      1.88 o 
  -1  -3  11        0.05        0.07      0.41 o 
   0  -3  11       80.30       77.32      1.55 o 
   1  -3  11      255.33      250.61      3.81 o 
   2  -3  11       13.96       14.34      0.80 o 
   3  -3  11       52.32       49.26      1.39 o 
   4  -3  11       77.06       69.96      1.69 o 
   5  -3  11       89.33       79.84      1.99 o 
   6  -3  11        5.04        5.65      1.02 o 
   7  -3  11        6.08        7.12      1.44 o 
   8  -3  11        5.27        5.03      1.00 o 
   9  -3  11        3.54        3.66      1.39 o 
  10  -3  11        0.10       -0.11      0.64 o 
  -8  -2  11        2.94        3.71      1.17 o 
  -7  -2  11       33.84       30.08      2.48 o 
  -6  -2  11        1.48        0.64      0.86 o 
  -5  -2  11        0.28        0.32      0.75 o 
  -4  -2  11        1.36        0.60      0.55 o 
  -3  -2  11       33.43       35.98      1.50 o 
  -2  -2  11        9.31       10.30      0.83 o 
  -1  -2  11        0.10       -0.30      0.30 o 
   0  -2  11       75.47       71.39      1.58 o 
   1  -2  11      109.40      106.06      1.93 o 
   2  -2  11      112.09      110.27      1.58 o 
   3  -2  11       78.02       66.71      1.44 o 
   4  -2  11       17.40       16.23      0.91 o 
   5  -2  11      101.09       96.87      3.14 o 
   6  -2  11        1.72        0.90      0.52 o 
   7  -2  11       32.53       32.95      1.66 o 
   8  -2  11       46.44       53.46      2.10 o 
   9  -2  11        3.13        3.08      0.87 o 
  10  -2  11        2.78        2.32      0.80 o 
  -8  -1  11        3.46        4.27      1.21 o 
  -7  -1  11        2.37        3.19      1.05 o 
  -6  -1  11       94.02       90.28      3.55 o 
  -5  -1  11       35.43       39.13      2.41 o 
  -4  -1  11        0.14       -0.27      0.37 o 
  -3  -1  11       32.89       30.54      1.23 o 
  -2  -1  11       11.09        9.10      0.78 o 
  -1  -1  11      374.23      374.62      4.06 o 
   0  -1  11      119.40      120.34      1.91 o 
   1  -1  11       25.18       28.93      0.72 o 
   2  -1  11      111.07      100.64      1.39 o 
   3  -1  11      324.49      301.52      4.48 o 
   4  -1  11       24.61       22.79      0.93 o 
   5  -1  11       40.72       38.11      1.32 o 
   6  -1  11       57.11       56.38      2.37 o 
   7  -1  11       41.08       44.47      4.65 o 
   8  -1  11        0.00       -0.07      0.68 o 
   9  -1  11        9.02        9.13      1.32 o 
  10  -1  11       24.53       24.50      1.95 o 
  11  -1  11        0.29        0.53      0.67 o 
  -8   0  11       13.70       10.00      1.61 o 
  -7   0  11       11.87       10.10      1.57 o 
  -6   0  11       16.04       11.00      1.55 o 
  -5   0  11        8.53        6.87      1.04 o 
  -4   0  11       58.92       58.64      1.69 o 
  -3   0  11       25.32       26.70      1.16 o 
  -2   0  11       44.95       42.84      1.36 o 
  -1   0  11        4.77        5.03      0.44 o 
   0   0  11        1.64        3.16      0.45 o 
   1   0  11        3.62        3.09      0.31 o 
   2   0  11        0.16        0.14      0.19 o 
   3   0  11      165.68      137.05      2.51 o 
   4   0  11       14.09       11.28      0.67 o 
   5   0  11      600.76      517.56      5.97 o 
   6   0  11       11.91       10.27      1.12 o 
   7   0  11       14.67       14.15      1.06 o 
   8   0  11        4.37        5.01      0.78 o 
   9   0  11       33.46       31.11      1.56 o 
  10   0  11        3.42        2.27      0.68 o 
  11   0  11        0.79        1.01      0.60 o 
  -8   1  11        1.63        1.10      0.94 o 
  -7   1  11        7.16        6.42      1.34 o 
  -6   1  11       26.95       26.55      1.85 o 
  -5   1  11       39.52       39.67      1.84 o 
  -4   1  11      359.40      345.37      4.81 o 
  -3   1  11        7.26        7.26      0.72 o 
  -2   1  11       57.20       58.70      1.57 o 
  -1   1  11      200.84      201.90      2.42 o 
   0   1  11      495.26      463.47      4.42 o 
   1   1  11       41.81       42.23      1.01 o 
   2   1  11      179.82      172.98      1.80 o 
   3   1  11       58.25       46.90      1.03 o 
   4   1  11       27.52       15.59      1.13 o 
   5   1  11        2.99        2.12      0.43 o 
   6   1  11       63.01       59.45      1.56 o 
   7   1  11        0.90        0.78      0.53 o 
   8   1  11        0.09       -0.20      0.39 o 
   9   1  11       25.65       24.29      1.25 o 
  10   1  11        3.30        4.07      1.13 o 
  11   1  11        7.07        7.43      0.92 o 
  -8   2  11       31.66       32.90      2.70 o 
  -7   2  11        3.85        2.19      1.48 o 
  -6   2  11        0.33        0.88      0.82 o 
  -5   2  11       22.90       22.88      1.64 o 
  -4   2  11        5.32        4.42      0.62 o 
  -3   2  11       91.74       84.65      3.49 o 
  -2   2  11      131.51      126.67      2.96 o 
  -1   2  11       13.10       14.03      0.65 o 
   0   2  11      533.90      516.37      4.84 o 
   1   2  11      285.38      277.29      2.87 o 
   2   2  11     1108.46     1057.22      7.08 o 
   3   2  11      257.15      231.19      2.74 o 
   4   2  11       50.87       35.40      1.21 o 
   5   2  11      208.82      183.66      2.86 o 
   6   2  11        0.03       -0.19      0.29 o 
   7   2  11       68.96       48.73      1.54 o 
   8   2  11        8.53        8.95      1.00 o 
   9   2  11        8.19        6.17      1.05 o 
  10   2  11        9.93        8.27      0.86 o 
  11   2  11        5.32        7.38      1.24 o 
  12   2  11       10.95        7.89      0.88 o 
  -8   3  11        0.71       -0.57      1.01 o 
  -7   3  11        0.73        0.79      1.03 o 
  -6   3  11       10.09        9.24      1.24 o 
  -5   3  11        2.18        1.56      0.73 o 
  -4   3  11       18.73       16.52      1.07 o 
  -3   3  11        0.00        0.42      0.35 o 
  -2   3  11      340.32      294.77      4.67 o 
  -1   3  11       99.02       99.67      1.57 o 
   0   3  11      752.17      717.23      6.87 o 
   1   3  11       39.08       38.39      0.89 o 
   2   3  11       37.37       24.99      0.70 o 
   3   3  11        2.18       -0.22      0.22 o 
   4   3  11        6.81        6.04      0.48 o 
   5   3  11       15.57       19.21      1.34 o 
   6   3  11        4.54        4.09      0.66 o 
   7   3  11       25.48       23.67      1.03 o 
   8   3  11       84.17       78.16      1.97 o 
   9   3  11       51.97       57.44      1.71 o 
  10   3  11        0.01       -0.14      0.39 o 
  11   3  11        0.05       -0.10      0.47 o 
  12   3  11        0.03        0.52      0.57 o 
  -8   4  11        0.07        0.57      0.92 o 
  -7   4  11       95.68      104.88      4.11 o 
  -6   4  11        1.58        2.80      0.88 o 
  -5   4  11        0.28        0.47      0.66 o 
  -4   4  11        0.76        0.60      0.46 o 
  -3   4  11       18.64       16.01      0.93 o 
  -2   4  11        2.69        0.55      0.43 o 
  -1   4  11        7.67       11.99      0.65 o 
   0   4  11       54.20       43.41      1.12 o 
   1   4  11      281.47      268.53      2.63 o 
   2   4  11      696.95      636.44      4.98 o 
   3   4  11        2.43        2.84      0.38 o 
   4   4  11     1381.37     1194.22      8.53 o 
   5   4  11       47.06       55.18      1.31 o 
   6   4  11      208.91      179.65      2.54 o 
   7   4  11        8.06        5.31      0.59 o 
   8   4  11        5.73        5.43      0.83 o 
   9   4  11        2.25        3.12      1.16 o 
  10   4  11        8.18        8.74      0.83 o 
  11   4  11       11.30       12.35      1.58 o 
  12   4  11        8.73       10.08      0.87 o 
  -7   5  11        5.61        1.93      1.09 o 
  -6   5  11        3.99        3.52      0.95 o 
  -5   5  11       15.82       19.96      1.29 o 
  -4   5  11       22.86       23.75      1.35 o 
  -3   5  11       12.44       13.60      0.89 o 
  -2   5  11        1.04       -0.23      0.41 o 
  -1   5  11        3.68        3.08      0.46 o 
   0   5  11        0.01        1.96      0.44 o 
   1   5  11       24.95       21.01      1.30 o 
   2   5  11      391.08      364.07      3.26 o 
   3   5  11        6.72        8.25      0.56 o 
   4   5  11       21.19       22.29      0.79 o 
   5   5  11      119.60      122.81      2.05 o 
   6   5  11       30.64       20.26      0.95 o 
   7   5  11       13.45       12.75      0.83 o 
   8   5  11       24.28       23.04      1.12 o 
   9   5  11        8.24        7.74      0.78 o 
  10   5  11      132.38      134.01      3.07 o 
  11   5  11        3.97        3.61      0.66 o 
  12   5  11        5.46        5.13      0.69 o 
  -7   6  11        1.64        2.94      1.20 o 
  -6   6  11       41.53       47.04      2.92 o 
  -5   6  11       13.78       14.36      1.16 o 
  -4   6  11        5.17        2.40      0.89 o 
  -3   6  11        4.54        4.82      0.68 o 
  -2   6  11        0.11        0.43      0.42 o 
  -1   6  11       32.73       36.36      1.09 o 
   0   6  11        5.29        3.25      0.70 o 
   1   6  11      133.08      105.93      1.84 o 
   2   6  11       60.58       40.84      0.87 o 
   3   6  11      404.39      349.44      3.60 o 
   4   6  11      296.08      262.26      2.94 o 
   5   6  11       12.98       10.48      0.72 o 
   6   6  11      209.81      195.37      2.77 o 
   7   6  11       13.33       15.86      0.95 o 
   8   6  11       78.89       70.47      1.71 o 
   9   6  11       22.28       20.22      1.13 o 
  10   6  11        3.18        3.25      0.80 o 
  11   6  11       29.32       30.61      1.84 o 
  12   6  11        1.03        0.55      0.50 o 
  -6   7  11        3.50        3.76      1.29 o 
  -5   7  11       15.50       14.85      1.34 o 
  -4   7  11       18.83       21.89      1.35 o 
  -3   7  11       21.82       21.18      1.52 o 
  -2   7  11       65.53       74.45      2.06 o 
  -1   7  11      133.40      127.01      2.40 o 
   0   7  11        0.09       -0.09      0.31 o 
   1   7  11        0.42        0.59      0.31 o 
   2   7  11       47.25       40.48      0.90 o 
   3   7  11        0.47        0.40      0.30 o 
   4   7  11        1.33        0.32      0.31 o 
   5   7  11       58.38       50.42      1.35 o 
   6   7  11        4.58        4.41      0.54 o 
   7   7  11       38.47       37.63      1.35 o 
   8   7  11        2.16        0.79      0.44 o 
   9   7  11       14.70       15.04      1.07 o 
  10   7  11       14.53       13.11      1.10 o 
  11   7  11        3.23        2.02      0.62 o 
  12   7  11       46.48       47.78      2.06 o 
  -6   8  11       18.42       20.59      1.65 o 
  -5   8  11        0.00        0.01      0.64 o 
  -4   8  11        0.02        0.08      0.60 o 
  -3   8  11       23.83       22.55      2.68 o 
  -2   8  11      129.86      130.61      2.90 o 
  -1   8  11       27.99       27.19      1.07 o 
   0   8  11       38.39       36.02      1.18 o 
   1   8  11        0.22        0.29      0.31 o 
   2   8  11      143.20      136.42      2.27 o 
   3   8  11        9.35        5.57      0.54 o 
   4   8  11        2.49        1.82      0.41 o 
   5   8  11      143.34      135.57      3.02 o 
   6   8  11        0.39        0.55      0.42 o 
   7   8  11        4.41        3.66      0.65 o 
   8   8  11       20.60       19.79      1.23 o 
   9   8  11       19.30       16.93      1.15 o 
  10   8  11        2.21        2.03      0.58 o 
  11   8  11        2.10        1.60      0.66 o 
  -5   9  11       68.35       76.97      5.86 o 
  -4   9  11        1.57        0.84      0.81 o 
  -3   9  11       24.33       26.46      1.78 o 
  -2   9  11       10.20       13.44      1.27 o 
  -1   9  11        0.26        0.56      0.38 o 
   0   9  11       23.09       20.84      0.99 o 
   1   9  11        3.10        2.39      0.46 o 
   2   9  11       22.21       23.32      2.02 o 
   3   9  11       31.59       27.37      1.11 o 
   4   9  11      116.62      107.17      1.88 o 
   5   9  11        0.86        1.22      0.59 o 
   6   9  11        4.08        4.68      0.88 o 
   7   9  11       20.10       17.02      1.23 o 
   8   9  11       65.77       67.36      2.01 o 
   9   9  11       30.90       32.21      1.45 o 
  10   9  11        6.64        5.13      0.80 o 
  11   9  11       25.51       25.62      1.93 o 
  -4  10  11        4.53        4.56      1.11 o 
  -3  10  11       37.06       37.95      2.30 o 
  -2  10  11       93.35       90.53      2.81 o 
  -1  10  11        0.81       -0.18      0.48 o 
   0  10  11       75.99       84.28      1.87 o 
   1  10  11       10.69       10.40      0.78 o 
   2  10  11        0.50        1.42      0.59 o 
   3  10  11        1.40        1.70      0.60 o 
   4  10  11        0.32        0.61      0.39 o 
   5  10  11        1.66        1.01      0.58 o 
   6  10  11        0.54        0.27      0.55 o 
   7  10  11        0.84        0.75      0.57 o 
   8  10  11       11.25       10.93      1.29 o 
   9  10  11       20.75       20.05      1.37 o 
  10  10  11        4.23        3.64      0.78 o 
  -3  11  11        4.73        3.14      1.03 o 
  -2  11  11       53.18       55.41      3.99 o 
  -1  11  11      260.16      272.87      5.19 o 
   0  11  11       34.78       35.88      1.49 o 
   1  11  11        4.19        3.96      0.71 o 
   2  11  11        3.07        2.97      0.81 o 
   3  11  11        3.21        2.74      0.79 o 
   4  11  11        0.35        0.39      0.50 o 
   5  11  11       38.17       37.99      2.05 o 
   6  11  11        0.01        0.40      0.60 o 
   7  11  11        0.00       -0.58      0.58 o 
   8  11  11        0.03        0.30      0.67 o 
   9  11  11        0.10       -0.64      0.64 o 
  10  11  11        0.19        0.07      0.65 o 
  -2  12  11       32.17       37.89      2.30 o 
  -1  12  11       71.99       86.17      3.17 o 
   0  12  11        2.28        2.72      0.61 o 
   1  12  11        0.31        0.20      0.66 o 
   2  12  11       67.53       76.63      2.64 o 
   3  12  11       25.73       22.87      1.73 o 
   4  12  11        1.14        0.83      0.73 o 
   5  12  11        1.17        0.90      0.60 o 
   6  12  11        9.30        8.95      1.04 o 
   7  12  11        4.82        4.98      0.92 o 
   8  12  11       21.19       20.50      2.44 o 
   9  12  11        0.03       -0.02      0.67 o 
   0  13  11       23.19       24.13      1.64 o 
   1  13  11      193.36      215.79      4.71 o 
   2  13  11       34.69       35.30      2.02 o 
   3  13  11        2.17        1.91      0.80 o 
   4  13  11        0.01       -0.19      0.69 o 
   5  13  11       14.17       12.32      1.37 o 
   6  13  11        0.83        0.79      0.61 o 
   7  13  11        1.43        2.47      0.78 o 
   8  13  11        1.06        2.00      0.92 o 
   2  14  11        3.47        4.41      1.15 o 
   3  14  11        1.56        2.69      0.85 o 
   4  14  11        1.04        1.69      0.82 o 
   5  14  11       10.19       12.40      1.42 o 
  -1  -9  12        0.86        2.39      1.06 o 
   0  -9  12       11.50        9.77      1.49 o 
   1  -9  12       11.84       11.11      1.10 o 
  -4  -8  12        3.54        2.88      1.23 o 
  -3  -8  12        4.50        4.24      1.32 o 
  -2  -8  12        0.30       -0.03      0.88 o 
  -1  -8  12        6.47        7.39      1.42 o 
   0  -8  12       48.29       49.51      2.73 o 
   1  -8  12        0.43        0.40      0.87 o 
   2  -8  12       35.39       35.63      2.40 o 
   3  -8  12       51.09       47.09      2.89 o 
   4  -8  12        2.79        3.31      1.22 o 
  -5  -7  12       24.01       28.94      2.96 o 
  -4  -7  12        1.35        1.16      1.06 o 
  -3  -7  12       27.11       25.05      2.49 o 
  -2  -7  12        0.98        1.32      1.00 o 
  -1  -7  12        0.99       -0.32      0.76 o 
   0  -7  12        0.81        1.10      0.64 o 
   1  -7  12      108.39      109.37      2.71 o 
   2  -7  12      151.63      153.63      5.13 o 
   3  -7  12        0.51        0.67      0.89 o 
   4  -7  12       53.46       57.59      3.19 o 
   5  -7  12       30.74       27.57      2.66 o 
  -6  -6  12       37.12       34.44      2.92 o 
  -5  -6  12       50.28       62.50      2.75 o 
  -4  -6  12       40.27       39.30      2.83 o 
  -3  -6  12        3.41        3.22      1.11 o 
  -2  -6  12        0.52       -0.59      0.68 o 
  -1  -6  12        3.81        1.86      0.92 o 
   0  -6  12        0.35       -0.12      0.48 o 
   1  -6  12        2.14        1.96      0.61 o 
   2  -6  12       19.63       18.01      1.93 o 
   3  -6  12       27.37       37.40      2.44 o 
   4  -6  12       15.22       14.35      1.85 o 
   5  -6  12       11.66       11.13      1.71 o 
   6  -6  12        0.29        0.41      0.62 o 
   7  -6  12        6.43        5.87      1.33 o 
  -6  -5  12        9.79        9.25      2.10 o 
  -5  -5  12        1.73        2.14      0.88 o 
  -4  -5  12       83.96       85.80      3.04 o 
  -3  -5  12        3.81        4.72      1.22 o 
  -2  -5  12        2.98        2.49      0.97 o 
  -1  -5  12       43.34       48.16      2.69 o 
   0  -5  12       68.83       71.51      4.87 o 
   1  -5  12       12.94        9.02      0.90 o 
   2  -5  12        0.07        0.00      0.74 o 
   3  -5  12       41.18       45.12      2.57 o 
   4  -5  12       25.51       25.71      1.79 o 
   5  -5  12        2.32        1.67      0.60 o 
   6  -5  12       66.27       70.38      2.33 o 
   7  -5  12        4.08        2.94      1.05 o 
   8  -5  12        2.68        3.52      1.07 o 
  -7  -4  12        4.96        2.95      1.56 o 
  -6  -4  12        9.67       10.52      2.09 o 
  -5  -4  12       51.91       57.27      2.47 o 
  -4  -4  12        0.56        1.38      0.73 o 
  -3  -4  12       49.52       51.78      2.91 o 
  -2  -4  12       49.03       44.60      2.64 o 
  -1  -4  12        0.32        0.40      1.00 o 
   0  -4  12       56.10       55.16      1.85 o 
   1  -4  12        9.37       10.82      0.95 o 
   2  -4  12      127.36      126.62      5.28 o 
   3  -4  12        4.16        4.74      0.88 o 
   4  -4  12       45.40       43.63      1.54 o 
   5  -4  12       50.31       55.92      1.98 o 
   6  -4  12        0.89        0.34      0.79 o 
   7  -4  12       35.00       37.15      2.11 o 
   8  -4  12        4.06        3.04      0.95 o 
   9  -4  12        4.48        5.09      1.17 o 
  -7  -3  12       48.34       43.38      3.49 o 
  -6  -3  12       75.74       87.18      3.74 o 
  -5  -3  12        8.74        9.20      1.53 o 
  -4  -3  12       52.02       53.78      2.04 o 
  -3  -3  12        2.44        1.90      0.65 o 
  -2  -3  12        3.94        2.97      0.77 o 
  -1  -3  12       11.78       12.33      2.18 o 
   0  -3  12        6.82        6.70      0.71 o 
   1  -3  12      202.75      202.34      3.39 o 
   2  -3  12        0.11        2.15      1.28 o 
   3  -3  12       72.14       67.44      1.65 o 
   4  -3  12        1.09        1.39      0.43 o 
   5  -3  12       36.34       38.59      1.43 o 
   6  -3  12       39.10       36.64      2.67 o 
   7  -3  12       32.90       37.62      1.94 o 
   8  -3  12       16.74       17.68      1.75 o 
   9  -3  12        5.48        5.37      1.16 o 
  -7  -2  12        0.18        0.57      0.92 o 
  -6  -2  12       66.71       62.09      3.12 o 
  -5  -2  12      142.27      150.19      3.50 o 
  -4  -2  12       23.03       23.09      1.58 o 
  -3  -2  12      178.04      179.71      3.68 o 
  -2  -2  12        4.72        6.35      3.05 o 
  -1  -2  12      188.60      194.13      2.93 o 
   0  -2  12        9.25        9.76      0.81 o 
   1  -2  12       17.74       16.23      1.21 o 
   2  -2  12      108.11       91.57      2.18 o 
   3  -2  12       12.02       12.07      0.78 o 
   4  -2  12      238.74      227.24      3.09 o 
   5  -2  12       60.68       58.45      1.56 o 
   6  -2  12        1.36        2.52      0.76 o 
   7  -2  12        1.76        2.16      0.71 o 
   8  -2  12        1.35        0.93      0.91 o 
   9  -2  12        2.65        2.84      0.86 o 
  10  -2  12        1.70        1.27      0.77 o 
  -8  -1  12        0.14        0.51      1.04 o 
  -7  -1  12       11.99       13.39      1.82 o 
  -6  -1  12       32.94       37.53      2.60 o 
  -5  -1  12       31.32       30.76      2.45 o 
  -4  -1  12        2.36        1.84      0.63 o 
  -3  -1  12      141.04      144.37      2.80 o 
  -2  -1  12       58.03       56.80      1.65 o 
  -1  -1  12        1.22        2.28      0.87 o 
   0  -1  12      101.85       97.63      2.31 o 
   1  -1  12       34.94       32.73      1.03 o 
   2  -1  12       36.65       33.28      0.87 o 
   3  -1  12        0.16        0.62      0.33 o 
   4  -1  12      127.49      109.81      1.95 o 
   5  -1  12       41.88       38.01      1.37 o 
   6  -1  12        6.69        4.02      0.67 o 
   7  -1  12       11.29       11.00      1.02 o 
   8  -1  12        1.13        0.37      0.49 o 
   9  -1  12        3.46        6.43      2.31 o 
  10  -1  12        2.09        2.87      0.75 o 
  -8   0  12        2.42        2.81      1.17 o 
  -7   0  12        6.34        5.59      1.26 o 
  -6   0  12      164.93      173.28      7.68 o 
  -5   0  12       20.81       23.04      6.49 o 
  -4   0  12      202.41      201.65      3.49 o 
  -3   0  12      191.07      199.30      4.79 o 
  -2   0  12       10.24       10.47      1.02 o 
  -1   0  12      626.93      612.22      6.77 o 
   0   0  12        0.58       -0.15      0.33 o 
   1   0  12     1249.62     1207.12     10.79 o 
   2   0  12        0.65        0.97      0.27 o 
   3   0  12       37.93       33.97      1.03 o 
   4   0  12      147.23      128.20      2.07 o 
   5   0  12        0.03        0.20      0.36 o 
   6   0  12       16.39       15.74      1.12 o 
   7   0  12        0.00       -0.40      0.40 o 
   8   0  12        2.56        1.30      0.61 o 
   9   0  12        4.68        3.50      0.74 o 
  10   0  12       25.42       29.09      1.62 o 
  11   0  12        5.42        4.27      0.88 o 
  -8   1  12        0.33        1.33      1.10 o 
  -7   1  12       22.67       21.56      2.22 o 
  -6   1  12       11.63       14.27      2.85 o 
  -5   1  12        9.86       11.15      1.26 o 
  -4   1  12       50.72       56.35      1.74 o 
  -3   1  12        1.14        1.03      0.45 o 
  -2   1  12        0.07        0.24      0.40 o 
  -1   1  12      772.99      757.90      8.08 o 
   0   1  12      122.12      115.36      2.02 o 
   1   1  12      311.02      319.15      3.48 o 
   2   1  12      167.59      157.56      1.70 o 
   3   1  12       12.84       10.98      0.70 o 
   4   1  12       14.44       13.97      1.03 o 
   5   1  12       11.11        8.79      0.87 o 
   6   1  12       13.99        9.58      0.80 o 
   7   1  12       92.64       82.77      2.18 o 
   8   1  12       45.60       49.48      1.71 o 
   9   1  12        0.76        0.94      0.52 o 
  10   1  12        0.03        0.13      0.58 o 
  11   1  12        4.38        5.74      0.87 o 
  -7   2  12        9.86        7.54      1.88 o 
  -6   2  12        0.02        0.47      0.73 o 
  -5   2  12        0.54       -0.51      1.11 o 
  -4   2  12       52.88       46.58      1.59 o 
  -3   2  12       12.20       12.24      0.95 o 
  -2   2  12      187.64      173.98      3.02 o 
  -1   2  12       11.76       19.47      1.65 o 
   0   2  12      175.73      169.22      2.92 o 
   1   2  12      982.80      914.09      7.99 o 
   2   2  12       12.54       14.16      0.59 o 
   3   2  12      463.72      397.09      4.15 o 
   4   2  12       30.59       20.71      0.95 o 
   5   2  12       33.74       32.40      1.64 o 
   6   2  12        5.94        3.27      0.56 o 
   7   2  12        0.01        0.06      0.38 o 
   8   2  12       10.35        8.55      0.86 o 
   9   2  12        2.53        1.74      0.58 o 
  10   2  12        8.27        5.17      0.93 o 
  11   2  12       18.98       22.37      2.22 o 
  -7   3  12       15.13       14.05      1.89 o 
  -6   3  12       71.49       76.57      2.83 o 
  -5   3  12       24.76       22.63      1.38 o 
  -4   3  12        1.42        0.19      0.48 o 
  -3   3  12       35.64       33.09      1.35 o 
  -2   3  12       93.22       85.66      1.81 o 
  -1   3  12       37.43       35.43      1.04 o 
   0   3  12       27.29       28.19      0.95 o 
   1   3  12      171.14      166.35      2.26 o 
   2   3  12        6.24        5.54      0.48 o 
   3   3  12      213.64      201.10      2.23 o 
   4   3  12      105.37      117.37      1.78 o 
   5   3  12       38.93       26.63      1.35 o 
   6   3  12       77.10       66.97      1.70 o 
   7   3  12       19.16       17.45      1.13 o 
   8   3  12       13.07       14.22      1.04 o 
   9   3  12       77.48       76.10      2.69 o 
  10   3  12        0.41        0.49      0.50 o 
  11   3  12        0.74        1.65      0.61 o 
  -7   4  12       29.71       27.46      2.54 o 
  -6   4  12       86.29      101.58      4.32 o 
  -5   4  12        2.16        1.21      0.60 o 
  -4   4  12        6.92        5.56      0.78 o 
  -3   4  12       18.25       19.27      1.43 o 
  -2   4  12       24.18       17.93      0.99 o 
  -1   4  12       31.63       26.95      0.96 o 
   0   4  12      290.62      262.00      3.59 o 
   1   4  12       19.20       21.84      0.83 o 
   2   4  12      203.48      174.71      2.29 o 
   3   4  12      368.38      330.85      3.47 o 
   4   4  12      162.46      141.94      1.80 o 
   5   4  12       11.06        8.17      0.64 o 
   6   4  12       72.38       66.80      1.74 o 
   7   4  12        5.30        4.63      0.87 o 
   8   4  12       29.60       27.49      1.28 o 
   9   4  12        0.49        2.06      0.57 o 
  10   4  12       44.84       45.90      1.64 o 
  11   4  12        6.76        8.54      0.94 o 
  12   4  12        3.75        2.36      0.65 o 
  -7   5  12        0.45        0.56      0.98 o 
  -6   5  12       75.40       78.99      3.61 o 
  -5   5  12       12.84       13.15      1.11 o 
  -4   5  12        1.26        0.47      0.47 o 
  -3   5  12       85.23       78.57      1.89 o 
  -2   5  12       39.61       34.26      2.48 o 
  -1   5  12       15.05       11.95      0.75 o 
   0   5  12       70.70       60.51      1.41 o 
   1   5  12      112.97       94.15      1.74 o 
   2   5  12        5.90        6.77      0.45 o 
   3   5  12        0.04        0.53      0.32 o 
   4   5  12      164.49      137.79      1.99 o 
   5   5  12        1.78        0.56      0.35 o 
   6   5  12       10.79       14.58      0.85 o 
   7   5  12        2.71        4.51      0.81 o 
   8   5  12        0.31        0.83      0.46 o 
   9   5  12       10.67       10.75      1.25 o 
  10   5  12       62.65       69.46      1.98 o 
  11   5  12       20.18       22.12      1.55 o 
  12   5  12        4.10        4.34      0.75 o 
  -6   6  12       13.15       13.60      2.46 o 
  -5   6  12        2.87        2.00      0.76 o 
  -4   6  12      134.82      146.09      4.81 o 
  -3   6  12       40.24       40.19      2.05 o 
  -2   6  12        0.02       -0.13      0.44 o 
  -1   6  12        8.40        7.52      0.63 o 
   0   6  12       75.57       69.53      1.55 o 
   1   6  12       63.00       59.25      1.39 o 
   2   6  12        0.53        1.19      0.27 o 
   3   6  12       19.15       16.53      0.80 o 
   4   6  12        0.68        0.88      0.34 o 
   5   6  12        0.30        0.27      0.35 o 
   6   6  12       22.35       19.74      1.17 o 
   7   6  12        5.57        3.78      0.56 o 
   8   6  12       45.51       39.36      1.82 o 
   9   6  12       33.67       32.20      1.83 o 
  10   6  12        4.98        5.95      0.83 o 
  11   6  12        1.24        1.39      0.60 o 
  -6   7  12        3.73        1.32      0.77 o 
  -5   7  12       13.64       15.94      1.42 o 
  -4   7  12       87.94       89.49      2.83 o 
  -3   7  12        6.88        7.00      1.00 o 
  -2   7  12        9.97       13.84      1.11 o 
  -1   7  12       98.04       92.89      1.85 o 
   0   7  12       14.31       14.32      0.85 o 
   1   7  12        5.10        3.29      0.66 o 
   2   7  12        6.69        5.97      0.53 o 
   3   7  12      147.13      128.10      2.00 o 
   4   7  12       24.08       22.36      0.91 o 
   5   7  12       38.50       39.37      1.25 o 
   6   7  12        0.36       -0.25      0.40 o 
   7   7  12       71.03       72.58      1.96 o 
   8   7  12       17.23       17.27      1.36 o 
   9   7  12       13.18       12.65      1.15 o 
  10   7  12       12.40       14.17      2.11 o 
  11   7  12        0.00        0.95      0.58 o 
  -5   8  12        0.47        0.80      0.99 o 
  -4   8  12        9.52        9.76      1.41 o 
  -3   8  12        3.15        5.09      1.15 o 
  -2   8  12        8.28       11.17      1.05 o 
  -1   8  12       23.94       25.91      1.06 o 
   0   8  12       57.59       57.16      1.48 o 
   1   8  12       12.61       13.54      0.84 o 
   2   8  12        2.87        0.96      0.35 o 
   3   8  12        4.35        2.24      0.50 o 
   4   8  12       12.03        9.13      0.73 o 
   5   8  12        4.62        4.98      0.88 o 
   6   8  12       21.11       18.64      1.11 o 
   7   8  12       50.10       53.35      1.60 o 
   8   8  12       63.37       66.41      1.97 o 
   9   8  12        1.45        0.46      1.13 o 
  10   8  12        7.17        7.04      0.95 o 
  11   8  12        4.95        5.35      1.13 o 
  -4   9  12       31.12       30.55      3.16 o 
  -3   9  12        1.44        1.72      0.79 o 
  -2   9  12      200.93      202.31      4.36 o 
  -1   9  12       65.58       63.50      1.55 o 
   0   9  12        1.71        0.61      0.42 o 
   1   9  12        0.48        0.26      0.60 o 
   2   9  12       16.25       15.75      1.27 o 
   3   9  12       30.75       23.99      1.25 o 
   4   9  12        0.28        0.03      0.36 o 
   5   9  12        1.44        0.61      0.41 o 
   6   9  12        1.49        0.43      0.53 o 
   7   9  12        5.14        6.09      1.14 o 
   8   9  12        0.08        0.99      0.72 o 
   9   9  12        0.76        1.11      1.06 o 
  10   9  12        7.67        5.68      0.82 o 
  11   9  12       10.15        9.64      1.56 o 
  -4  10  12       34.74       38.66      3.75 o 
  -3  10  12       20.61       19.12      1.88 o 
  -2  10  12       81.96       89.02      5.91 o 
  -1  10  12       27.39       24.76      1.51 o 
   0  10  12        6.24        7.16      0.72 o 
   1  10  12        5.73        5.08      0.61 o 
   2  10  12       59.00       61.55      1.95 o 
   3  10  12        2.56        1.21      0.61 o 
   4  10  12        2.22        2.27      0.60 o 
   5  10  12       54.71       54.71      1.64 o 
   6  10  12        0.01       -0.28      0.54 o 
   7  10  12       12.98       14.24      1.21 o 
   8  10  12        0.58        0.54      0.56 o 
   9  10  12        0.43       -0.54      0.54 o 
  10  10  12        0.95        1.55      0.66 o 
  -3  11  12        7.23        9.14      3.21 o 
  -2  11  12        0.38       -0.07      0.78 o 
  -1  11  12        9.53       10.69      1.40 o 
   0  11  12      107.59      124.35      2.94 o 
   1  11  12       18.74       20.00      1.37 o 
   2  11  12       10.49        8.30      1.12 o 
   3  11  12        0.16        1.06      0.71 o 
   4  11  12       26.67       24.96      1.88 o 
   5  11  12        4.96        5.56      0.74 o 
   6  11  12        8.73        8.00      1.00 o 
   7  11  12       45.46       48.54      2.06 o 
   8  11  12        2.94        3.03      0.75 o 
   9  11  12        2.68        2.95      0.78 o 
  10  11  12        8.00        9.56      1.22 o 
  -1  12  12       47.24       58.85      2.64 o 
   0  12  12       45.03       47.52      1.82 o 
   1  12  12        5.52        4.93      0.95 o 
   2  12  12        3.77        4.02      0.93 o 
   3  12  12       74.54       78.98      2.74 o 
   4  12  12       64.56       72.14      2.61 o 
   5  12  12        0.02        0.07      0.52 o 
   6  12  12       16.45       17.38      1.20 o 
   7  12  12        0.02        0.69      0.68 o 
   8  12  12        0.07        0.23      0.95 o 
   9  12  12        4.30        4.46      1.02 o 
   0  13  12        7.64       11.59      2.99 o 
   1  13  12       77.97       78.32      2.69 o 
   2  13  12       38.19       41.48      4.33 o 
   3  13  12        7.30        7.61      1.18 o 
   4  13  12        0.50        1.30      0.81 o 
   5  13  12       58.55       60.84      2.52 o 
   6  13  12        3.59        2.74      0.81 o 
   7  13  12        1.77        2.40      0.82 o 
  -2  -8  13        4.25        4.05      1.27 o 
  -1  -8  13       13.83       14.45      1.94 o 
   0  -8  13       11.66       11.24      1.53 o 
   1  -8  13        0.02        0.45      0.65 o 
   2  -8  13        6.77        5.55      1.31 o 
  -4  -7  13        7.92       10.17      1.86 o 
  -3  -7  13       15.84       20.22      2.35 o 
  -2  -7  13        9.43        7.11      1.48 o 
  -1  -7  13        4.65        3.17      1.11 o 
   0  -7  13       14.40       13.88      1.72 o 
   1  -7  13        3.18        2.49      0.75 o 
   2  -7  13        9.55       10.21      1.59 o 
   3  -7  13        1.17        1.15      1.04 o 
   4  -7  13        0.26        0.07      0.85 o 
  -5  -6  13        6.18        4.18      1.43 o 
  -4  -6  13        1.20        0.60      0.99 o 
  -3  -6  13        5.27        5.44      1.38 o 
  -2  -6  13       26.71       26.83      2.27 o 
  -1  -6  13        7.15        5.08      1.24 o 
   0  -6  13        7.96        7.29      0.90 o 
   1  -6  13        9.22        8.01      0.77 o 
   2  -6  13        1.31       -0.46      0.79 o 
   3  -6  13        0.81       -0.47      0.81 o 
   4  -6  13        4.58        6.03      1.33 o 
   5  -6  13       31.77       29.84      2.42 o 
   6  -6  13       23.08       21.88      1.97 o 
  -6  -5  13        1.20        0.13      1.13 o 
  -5  -5  13       44.99       41.35      3.02 o 
  -4  -5  13      107.37      108.36      4.66 o 
  -3  -5  13        2.30        2.17      0.99 o 
  -2  -5  13        3.07        4.29      1.15 o 
  -1  -5  13       38.38       37.20      2.47 o 
   0  -5  13        6.79        5.76      0.83 o 
   1  -5  13        7.98        5.12      0.65 o 
   2  -5  13       42.69       41.42      2.55 o 
   3  -5  13        2.54        2.63      1.02 o 
   4  -5  13        2.18        1.06      0.90 o 
   5  -5  13        9.14        6.63      1.02 o 
   6  -5  13       30.86       32.05      1.74 o 
   7  -5  13        0.03        0.05      0.80 o 
  -6  -4  13      110.08      114.07      5.68 o 
  -5  -4  13      131.44      148.69      5.20 o 
  -4  -4  13       54.86       55.01      3.20 o 
  -3  -4  13       13.96       14.48      1.93 o 
  -2  -4  13       66.71       67.69      3.35 o 
  -1  -4  13        0.13       -0.49      0.59 o 
   0  -4  13       13.39       10.91      1.02 o 
   1  -4  13       50.85       52.57      1.49 o 
   2  -4  13        0.91        1.03      0.80 o 
   3  -4  13        1.06        1.71      0.77 o 
   4  -4  13       84.51       87.76      3.03 o 
   5  -4  13        1.00        1.58      0.64 o 
   6  -4  13        5.84        4.17      0.75 o 
   7  -4  13        8.43       10.84      1.98 o 
   8  -4  13        7.11        4.59      1.15 o 
  -6  -3  13        1.69        1.84      1.38 o 
  -5  -3  13        0.69        1.60      0.73 o 
  -4  -3  13      217.47      237.41      6.54 o 
  -3  -3  13        0.90        0.81      0.69 o 
  -2  -3  13      171.06      174.21     11.02 o 
  -1  -3  13       16.44       15.88      1.07 o 
   0  -3  13        0.01       -0.39      0.39 o 
   1  -3  13        0.07        0.27      0.36 o 
   2  -3  13       88.62       84.12      4.14 o 
   3  -3  13       23.60       21.68      3.73 o 
   4  -3  13       12.70       15.20      0.99 o 
   5  -3  13        0.02        0.54      0.44 o 
   6  -3  13       31.20       34.84      1.81 o 
   7  -3  13        1.00        0.21      1.15 o 
   8  -3  13        0.63        1.57      0.80 o 
   9  -3  13        0.68        0.28      0.78 o 
  -7  -2  13       80.58       89.13      4.01 o 
  -6  -2  13       28.09       34.08      2.81 o 
  -5  -2  13      163.22      168.41      3.88 o 
  -4  -2  13       84.60       84.57      2.59 o 
  -3  -2  13       17.62       16.33      1.29 o 
  -2  -2  13      213.06      213.50      5.03 o 
  -1  -2  13        3.59        3.61      0.53 o 
   0  -2  13      191.24      193.60      3.36 o 
   1  -2  13        1.70        1.27      0.61 o 
   2  -2  13       15.48       14.99      1.15 o 
   3  -2  13       20.95       18.09      1.03 o 
   4  -2  13       20.81       19.03      0.97 o 
   5  -2  13       46.83       44.71      1.42 o 
   6  -2  13        2.30        1.33      0.57 o 
   7  -2  13        6.04        4.91      0.83 o 
   8  -2  13        0.62        0.24      0.64 o 
   9  -2  13       49.25       52.55      2.84 o 
  -7  -1  13        2.36        1.26      1.12 o 
  -6  -1  13       16.74       21.40      2.97 o 
  -5  -1  13      276.48      305.11      5.53 o 
  -4  -1  13       21.47       18.65      1.76 o 
  -3  -1  13        0.00        0.92      0.96 o 
  -2  -1  13      271.69      268.13      4.83 o 
  -1  -1  13       47.02       47.63      1.33 o 
   0  -1  13      228.52      228.89      3.72 o 
   1  -1  13       28.24       32.20      1.27 o 
   2  -1  13       44.08       37.71      1.23 o 
   3  -1  13       15.53       11.48      0.77 o 
   4  -1  13        2.78        3.26      0.51 o 
   5  -1  13       20.09       20.27      1.09 o 
   6  -1  13       60.55       56.92      1.93 o 
   7  -1  13       19.33       19.10      1.62 o 
   8  -1  13        5.35        3.58      0.78 o 
   9  -1  13        2.90        3.96      0.87 o 
  10  -1  13       12.54       13.68      1.40 o 
  -7   0  13        1.75        2.44      1.00 o 
  -6   0  13        8.54        9.84      1.63 o 
  -5   0  13        1.44       -0.21      0.56 o 
  -4   0  13        0.18        0.09      0.50 o 
  -3   0  13      163.50      167.58      3.16 o 
  -2   0  13        4.84        6.31      1.51 o 
  -1   0  13        0.00        0.00      0.80 o 
   0   0  13      275.79      269.19      3.74 o 
   1   0  13      113.48      109.57      2.06 o 
   2   0  13       16.89       13.66      0.66 o 
   3   0  13        7.08        6.01      0.59 o 
   4   0  13        7.75        8.98      0.69 o 
   5   0  13        0.01       -0.32      0.32 o 
   6   0  13        0.21        1.37      0.54 o 
   7   0  13        0.33        0.55      0.44 o 
   8   0  13        0.04        0.45      0.51 o 
   9   0  13        3.83        2.93      0.79 o 
  10   0  13       48.35       51.33      2.13 o 
  -7   1  13       13.94       14.56      1.97 o 
  -6   1  13       73.08       67.06      4.18 o 
  -5   1  13        3.38        2.71      0.69 o 
  -4   1  13        6.28        6.85      0.82 o 
  -3   1  13      189.13      195.97      3.46 o 
  -2   1  13       20.93       24.46      1.43 o 
  -1   1  13       52.87       52.57      1.40 o 
   0   1  13       10.00       10.91      1.08 o 
   1   1  13       31.34       27.26      1.45 o 
   2   1  13       26.02       24.35      0.68 o 
   3   1  13        0.36        0.13      0.31 o 
   4   1  13       29.97       19.65      0.91 o 
   5   1  13       23.14       21.14      1.18 o 
   6   1  13       13.40       15.84      1.16 o 
   7   1  13       58.90       59.87      1.93 o 
   8   1  13       42.82       44.46      1.73 o 
   9   1  13       18.11       14.13      1.30 o 
  10   1  13        0.04       -0.19      0.57 o 
  11   1  13       12.77       14.03      1.33 o 
  -7   2  13      122.26      141.39      5.05 o 
  -6   2  13       23.86       26.48      2.00 o 
  -5   2  13       34.05       36.02      2.75 o 
  -4   2  13        8.35        6.58      0.83 o 
  -3   2  13       13.09       11.06      0.96 o 
  -2   2  13       16.59       16.85      1.27 o 
  -1   2  13       35.08       31.80      1.17 o 
   0   2  13       17.90       18.97      1.06 o 
   1   2  13       12.77       11.62      0.89 o 
   2   2  13       32.02       28.70      0.77 o 
   3   2  13      384.88      344.60      3.30 o 
   4   2  13        1.65        1.35      0.34 o 
   5   2  13      296.32      261.95      3.87 o 
   6   2  13        2.98        2.09      0.56 o 
   7   2  13       16.81       15.25      1.14 o 
   8   2  13       20.04       25.22      1.35 o 
   9   2  13       12.65       12.83      1.11 o 
  10   2  13       11.46        9.36      1.19 o 
  11   2  13       10.81       11.99      1.22 o 
  -7   3  13       11.85       13.80      1.91 o 
  -6   3  13       13.89       14.13      2.82 o 
  -5   3  13       66.06       71.88      2.17 o 
  -4   3  13       56.72       55.91      2.01 o 
  -3   3  13        0.08        0.01      0.45 o 
  -2   3  13       15.96       16.07      1.26 o 
  -1   3  13       81.21       71.41      1.52 o 
   0   3  13        9.48        8.14      0.63 o 
   1   3  13       24.87       22.84      1.00 o 
   2   3  13        2.93        0.97      0.27 o 
   3   3  13       57.81       55.28      1.48 o 
   4   3  13       40.71       47.34      1.15 o 
   5   3  13        0.03        0.68      0.47 o 
   6   3  13        2.99        1.89      0.55 o 
   7   3  13       43.56       47.36      1.70 o 
   8   3  13       50.67       58.97      1.89 o 
   9   3  13      100.26      108.21      2.63 o 
  10   3  13       23.03       21.44      1.51 o 
  11   3  13        0.11        0.55      0.55 o 
  -6   4  13        5.09        4.72      1.32 o 
  -5   4  13       36.37       39.72      1.96 o 
  -4   4  13        1.57        1.30      0.56 o 
  -3   4  13       11.24       13.19      1.15 o 
  -2   4  13       91.23       93.73      2.28 o 
  -1   4  13        0.48        0.62      0.36 o 
   0   4  13        0.10        0.85      0.38 o 
   1   4  13       22.87       23.12      0.92 o 
   2   4  13       51.05       46.21      0.97 o 
   3   4  13       54.12       51.61      1.22 o 
   4   4  13        0.11        0.26      0.26 o 
   5   4  13       13.81       11.79      1.02 o 
   6   4  13       15.55       15.94      1.17 o 
   7   4  13       28.80       23.08      1.35 o 
   8   4  13       43.41       43.93      1.61 o 
   9   4  13       10.39       12.23      1.12 o 
  10   4  13       82.29       88.33      2.78 o 
  11   4  13       11.69       11.72      1.13 o 
  -6   5  13       21.84       23.19      2.35 o 
  -5   5  13        0.69        0.99      0.67 o 
  -4   5  13        3.87        4.83      0.78 o 
  -3   5  13       22.87       24.07      1.51 o 
  -2   5  13        1.29        0.52      0.57 o 
  -1   5  13        0.88        0.26      0.29 o 
   0   5  13        7.81        5.57      0.58 o 
   1   5  13        3.90        2.18      0.42 o 
   2   5  13       17.14       14.81      0.69 o 
   3   5  13       30.12       29.19      1.11 o 
   4   5  13        5.90        4.75      0.54 o 
   5   5  13       20.24       17.12      0.96 o 
   6   5  13      111.49      117.97      2.31 o 
   7   5  13       29.85       32.31      1.44 o 
   8   5  13       50.25       47.61      1.75 o 
   9   5  13       21.59       21.98      1.35 o 
  10   5  13        0.85        1.55      0.58 o 
  11   5  13       69.09       75.57      2.94 o 
  -6   6  13       55.30       62.78      4.83 o 
  -5   6  13       28.96       30.04      1.81 o 
  -4   6  13        4.31        3.72      1.24 o 
  -3   6  13        0.02        0.83      0.56 o 
  -2   6  13        3.34        3.46      0.65 o 
  -1   6  13       51.72       54.41      1.47 o 
   0   6  13       59.85       56.30      1.42 o 
   1   6  13       18.47       17.22      0.86 o 
   2   6  13        2.28        0.84      0.31 o 
   3   6  13        3.48        2.55      0.44 o 
   4   6  13       71.90       67.07      1.43 o 
   5   6  13       51.24       45.96      1.35 o 
   6   6  13       90.32       99.21      2.15 o 
   7   6  13       49.70       50.30      1.70 o 
   8   6  13       16.55       18.37      1.25 o 
   9   6  13        0.03        0.75      0.52 o 
  10   6  13        5.43        4.38      0.75 o 
  11   6  13       22.96       26.34      1.47 o 
  -5   7  13        9.42       10.84      1.57 o 
  -4   7  13        5.45        7.35      1.97 o 
  -3   7  13       17.88       17.22      2.91 o 
  -2   7  13        1.11        1.67      0.57 o 
  -1   7  13        4.79        4.43      0.60 o 
   0   7  13        0.70        1.25      0.47 o 
   1   7  13       46.16       45.95      1.29 o 
   2   7  13        5.18        3.21      0.49 o 
   3   7  13        4.54        5.23      0.55 o 
   4   7  13        3.26        5.04      0.55 o 
   5   7  13        1.24        1.23      0.42 o 
   6   7  13       27.39       27.03      1.23 o 
   7   7  13        8.10        9.59      0.87 o 
   8   7  13        1.05        0.76      0.47 o 
   9   7  13        6.86        6.75      0.91 o 
  10   7  13       21.26       22.22      1.52 o 
  11   7  13        6.27        4.61      0.87 o 
  -5   8  13        0.01       -0.02      0.77 o 
  -4   8  13      112.09      123.85      5.49 o 
  -3   8  13      118.61      123.95      4.00 o 
  -2   8  13        2.97        2.78      0.68 o 
  -1   8  13        4.16        4.81      0.67 o 
   0   8  13        0.20        0.59      0.41 o 
   1   8  13       74.38       82.77      1.90 o 
   2   8  13       33.79       33.57      1.54 o 
   3   8  13        0.19        0.56      0.40 o 
   4   8  13       41.91       41.31      1.19 o 
   5   8  13       32.87       32.97      1.16 o 
   6   8  13        1.34        1.65      0.60 o 
   7   8  13        0.70       -0.22      0.40 o 
   8   8  13        4.41        4.32      0.73 o 
   9   8  13       29.65       28.76      1.68 o 
  10   8  13        6.27        6.42      1.87 o 
  11   8  13        0.12       -0.37      0.57 o 
  -4   9  13        8.53        8.98      2.55 o 
  -3   9  13        2.09        1.31      0.88 o 
  -2   9  13       76.58       80.73      4.12 o 
  -1   9  13       74.08       78.60      2.29 o 
   0   9  13        6.47        5.76      0.67 o 
   1   9  13        6.47        6.61      0.67 o 
   2   9  13        0.35        0.48      0.54 o 
   3   9  13       22.37       27.74      1.46 o 
   4   9  13       59.67       61.29      1.57 o 
   5   9  13       31.05       34.28      1.25 o 
   6   9  13       68.51       70.07      2.15 o 
   7   9  13       42.27       41.43      1.70 o 
   8   9  13        0.97        1.12      0.59 o 
   9   9  13       22.27       23.70      1.47 o 
  10   9  13        6.52        6.08      0.99 o 
  -3  10  13       10.28        7.23      1.33 o 
  -2  10  13      237.94      261.31      6.26 o 
  -1  10  13       27.11       23.39      1.57 o 
   0  10  13        1.86        1.60      0.54 o 
   1  10  13       12.81       14.24      0.90 o 
   2  10  13       61.73       59.63      1.99 o 
   3  10  13       87.36       88.77      3.35 o 
   4  10  13        0.05       -0.20      0.43 o 
   5  10  13        4.23        3.05      0.66 o 
   6  10  13       37.69       38.55      1.72 o 
   7  10  13        6.43        6.01      0.91 o 
   8  10  13       29.24       30.72      1.65 o 
   9  10  13        2.20        3.52      1.01 o 
  10  10  13       17.15       20.39      1.47 o 
  -2  11  13        5.53        5.81      1.24 o 
  -1  11  13        9.38       11.67      1.76 o 
   0  11  13      132.95      151.11      2.87 o 
   1  11  13       74.57       77.49      3.06 o 
   2  11  13       74.21       73.66      2.27 o 
   3  11  13        0.07        0.60      0.74 o 
   4  11  13       53.45       48.39      4.32 o 
   5  11  13        5.08        5.18      0.77 o 
   6  11  13        0.31        0.33      0.61 o 
   7  11  13      104.85      113.39      3.63 o 
   8  11  13        6.42        4.83      0.92 o 
   9  11  13       22.26       21.59      1.58 o 
  -1  12  13        5.19        4.88      1.10 o 
   0  12  13      125.31      143.46      3.55 o 
   1  12  13        0.59        0.69      0.71 o 
   2  12  13        0.00       -0.20      0.68 o 
   3  12  13        5.82        5.40      1.05 o 
   4  12  13        2.61        1.35      1.07 o 
   5  12  13       16.73       16.86      1.75 o 
   6  12  13       68.18       74.66      2.11 o 
   7  12  13        1.25        2.41      0.87 o 
   8  12  13        2.80        4.00      1.13 o 
   1  13  13        4.79        5.54      1.02 o 
   2  13  13        7.20       10.24      1.85 o 
   3  13  13       48.93       55.46      4.04 o 
   4  13  13       47.61       51.37      2.73 o 
   5  13  13       13.90       13.89      1.51 o 
   6  13  13       32.48       31.71      2.11 o 
   7  13  13        3.93        5.14      0.97 o 
  -2  -7  14        2.12        1.98      1.07 o 
  -1  -7  14       53.21       53.94      3.12 o 
   0  -7  14        6.70        6.84      1.32 o 
   1  -7  14       24.73       27.21      2.08 o 
   2  -7  14       17.31       18.88      2.05 o 
   3  -7  14        0.38        0.44      1.01 o 
  -3  -6  14       28.73       28.83      2.44 o 
  -2  -6  14        8.56        7.83      1.57 o 
  -1  -6  14        8.74        6.50      1.41 o 
   0  -6  14       24.18       29.78      2.14 o 
   1  -6  14       27.77       24.15      2.02 o 
   2  -6  14        1.38        3.14      1.12 o 
   3  -6  14       38.43       36.95      2.56 o 
   4  -6  14        0.26        0.23      0.87 o 
   5  -6  14        7.81        9.33      1.66 o 
  -4  -5  14       56.44       65.72      3.67 o 
  -3  -5  14        3.94        2.32      1.10 o 
  -2  -5  14        7.60        8.16      1.51 o 
  -1  -5  14       20.49       19.58      2.15 o 
   0  -5  14       38.15       35.00      1.54 o 
   1  -5  14       12.40       10.64      0.87 o 
   2  -5  14        4.58        5.08      1.30 o 
   3  -5  14        4.89        3.67      1.11 o 
   4  -5  14        8.47        8.61      1.53 o 
   5  -5  14       17.16       20.96      2.27 o 
   6  -5  14        0.06       -0.43      0.68 o 
  -5  -4  14        0.03        0.49      0.93 o 
  -4  -4  14        2.88        2.45      1.14 o 
  -3  -4  14       20.68       20.80      2.28 o 
  -2  -4  14       17.04       13.33      1.83 o 
  -1  -4  14       24.68       26.33      2.12 o 
   0  -4  14       16.87       14.11      1.69 o 
   1  -4  14       64.47       58.12      2.08 o 
   2  -4  14        0.08       -0.29      0.78 o 
   3  -4  14        9.19        7.95      1.46 o 
   4  -4  14        3.65        3.60      0.95 o 
   5  -4  14        1.84        1.44      0.71 o 
   6  -4  14        2.52        1.98      0.65 o 
   7  -4  14        1.33        0.22      0.95 o 
  -6  -3  14       75.87       75.01      3.08 o 
  -5  -3  14       31.26       31.62      2.00 o 
  -4  -3  14       70.88       65.50      3.38 o 
  -3  -3  14        3.00        2.34      0.84 o 
  -2  -3  14       58.65       62.58      3.26 o 
  -1  -3  14        7.38        7.44      1.35 o 
   0  -3  14       43.70       47.75      1.78 o 
   1  -3  14       26.12       25.72      1.30 o 
   2  -3  14        3.89        3.25      0.87 o 
   3  -3  14       21.90       22.69      1.80 o 
   4  -3  14       52.83       52.17      3.03 o 
   5  -3  14       47.44       46.72      1.56 o 
   6  -3  14        3.05        3.17      0.74 o 
   7  -3  14        0.38       -0.19      0.66 o 
   8  -3  14        0.35        1.40      0.74 o 
  -6  -2  14        9.48       10.78      1.82 o 
  -5  -2  14        1.62        3.40      0.86 o 
  -4  -2  14       79.41       70.89      4.15 o 
  -3  -2  14       43.03       42.37      2.34 o 
  -2  -2  14       32.34       34.84      1.97 o 
  -1  -2  14       13.03       13.49      1.22 o 
   0  -2  14      292.01      292.02      4.51 o 
   1  -2  14       21.84       21.63      1.13 o 
   2  -2  14       28.84       25.99      0.95 o 
   3  -2  14       27.18       22.74      1.78 o 
   4  -2  14       11.13       10.93      0.91 o 
   5  -2  14       21.78       28.24      1.32 o 
   6  -2  14        0.44        0.04      0.56 o 
   7  -2  14        0.01       -0.50      0.60 o 
   8  -2  14        2.78        3.98      2.15 o 
   9  -2  14       49.88       55.88      2.43 o 
  -6  -1  14        1.43        2.96      1.20 o 
  -5  -1  14        0.10       -1.20      1.20 o 
  -4  -1  14        3.46        3.17      0.83 o 
  -3  -1  14        3.30        3.87      0.98 o 
  -2  -1  14      279.41      281.33      6.08 o 
  -1  -1  14        1.61        1.39      0.45 o 
   0  -1  14        0.00        0.20      0.45 o 
   1  -1  14       39.47       36.48      1.34 o 
   2  -1  14        1.14        2.66      0.62 o 
   3  -1  14       22.89       20.45      1.39 o 
   4  -1  14        3.92        3.98      0.58 o 
   5  -1  14       16.15       18.21      1.08 o 
   6  -1  14       22.34       19.59      1.68 o 
   7  -1  14       45.55       43.73      2.13 o 
   8  -1  14        9.21        8.94      1.17 o 
   9  -1  14       15.84       15.23      1.48 o 
  -6   0  14        4.05        4.68      1.36 o 
  -5   0  14        9.30        9.77      1.15 o 
  -4   0  14        0.97        0.65      0.86 o 
  -3   0  14        0.11        0.36      0.59 o 
  -2   0  14        4.93        2.79      0.76 o 
  -1   0  14      214.11      213.97      4.14 o 
   0   0  14      114.60      113.06      3.23 o 
   1   0  14        4.92        5.35      1.15 o 
   2   0  14      121.10      103.62      1.87 o 
   3   0  14        7.15        4.46      0.59 o 
   4   0  14      174.45      159.17      2.56 o 
   5   0  14        0.75        0.26      0.44 o 
   6   0  14       28.96       24.17      1.92 o 
   7   0  14       85.20       96.97      2.84 o 
   8   0  14       27.08       30.20      1.75 o 
   9   0  14       24.76       29.75      1.93 o 
  10   0  14       12.14       11.20      1.29 o 
  -6   1  14       51.01       59.83      5.30 o 
  -5   1  14        5.48        4.65      1.44 o 
  -4   1  14        0.02       -0.04      0.58 o 
  -3   1  14        9.73       12.04      1.84 o 
  -2   1  14        0.95        0.71      0.55 o 
  -1   1  14       23.98       25.41      1.20 o 
   0   1  14       18.34       14.23      0.91 o 
   1   1  14       10.11        9.66      0.75 o 
   2   1  14       54.29       55.36      1.38 o 
   3   1  14       68.88       69.16      1.40 o 
   4   1  14       30.91       35.75      1.17 o 
   5   1  14       12.08       11.38      0.84 o 
   6   1  14       16.13       11.99      1.33 o 
   7   1  14        5.15        7.14      1.14 o 
   8   1  14       18.91       16.99      1.32 o 
   9   1  14       23.27       25.05      1.94 o 
  10   1  14        1.41        0.63      0.79 o 
  -6   2  14        4.40        4.38      2.18 o 
  -5   2  14        5.89        6.88      0.95 o 
  -4   2  14        9.95        9.09      1.06 o 
  -3   2  14       36.57       37.29      1.82 o 
  -2   2  14       78.77       79.45      2.48 o 
  -1   2  14        1.34        0.19      0.39 o 
   0   2  14        0.49        0.86      0.42 o 
   1   2  14      122.27      110.99      1.96 o 
   2   2  14       29.36       33.50      1.01 o 
   3   2  14       49.30       50.74      1.36 o 
   4   2  14        1.97        2.32      0.45 o 
   5   2  14        0.27        0.47      0.37 o 
   6   2  14        0.07       -0.05      0.46 o 
   7   2  14       58.26       58.01      1.95 o 
   8   2  14        0.02       -0.05      0.48 o 
   9   2  14      245.85      264.04      4.64 o 
  10   2  14        1.97        1.58      0.80 o 
  11   2  14        3.76        4.55      0.90 o 
  -6   3  14        1.28        1.55      1.13 o 
  -5   3  14        0.01        0.71      0.66 o 
  -4   3  14        0.75        1.20      0.57 o 
  -3   3  14       25.61       28.81      1.96 o 
  -2   3  14        8.00       12.12      1.16 o 
  -1   3  14        0.26        0.43      0.39 o 
   0   3  14       70.06       60.85      1.46 o 
   1   3  14        7.99        7.42      0.63 o 
   2   3  14        0.87        0.22      0.32 o 
   3   3  14        2.10        0.92      0.43 o 
   4   3  14       30.51       27.08      0.93 o 
   5   3  14       17.02       16.33      0.90 o 
   6   3  14       35.75       37.89      2.38 o 
   7   3  14       27.95       24.02      1.73 o 
   8   3  14       41.90       44.05      2.57 o 
   9   3  14      115.18      120.82      3.87 o 
  10   3  14        4.00        2.80      0.78 o 
  11   3  14        5.51        4.10      0.90 o 
  -6   4  14       82.40       97.23      3.09 o 
  -5   4  14        2.45        1.78      0.77 o 
  -4   4  14       17.32       14.06      1.19 o 
  -3   4  14        3.24        4.90      0.90 o 
  -2   4  14        0.04        0.74      0.56 o 
  -1   4  14        0.85       -0.15      0.52 o 
   0   4  14       21.64       21.15      1.21 o 
   1   4  14        2.76        2.76      0.88 o 
   2   4  14        0.16        0.30      0.42 o 
   3   4  14       60.03       58.39      1.34 o 
   4   4  14       28.31       30.36      1.14 o 
   5   4  14      137.25      143.10      2.07 o 
   6   4  14        0.48        0.89      0.49 o 
   7   4  14        0.00        0.32      0.51 o 
   8   4  14        8.38        8.24      0.92 o 
   9   4  14       30.57       32.90      2.00 o 
  10   4  14       58.75       62.02      2.24 o 
  11   4  14      140.48      158.80      3.70 o 
  -6   5  14        0.01        0.06      0.78 o 
  -5   5  14       92.17       98.02      3.85 o 
  -4   5  14       39.55       37.98      2.03 o 
  -3   5  14       12.03       13.63      1.32 o 
  -2   5  14        2.50        1.51      0.57 o 
  -1   5  14        1.64        1.86      0.44 o 
   0   5  14        2.91        2.99      0.50 o 
   1   5  14        0.16       -0.12      0.33 o 
   2   5  14        0.21        0.07      0.37 o 
   3   5  14       30.09       29.86      1.13 o 
   4   5  14        0.50        0.44      0.35 o 
   5   5  14       27.90       30.70      1.09 o 
   6   5  14        0.18        0.29      0.44 o 
   7   5  14       20.55       24.13      1.45 o 
   8   5  14       29.26       26.76      1.44 o 
   9   5  14       51.76       52.97      1.87 o 
  10   5  14        0.03        0.15      0.58 o 
  11   5  14      219.05      240.17      6.82 o 
  -5   6  14      112.48      120.17      5.46 o 
  -4   6  14       74.66       87.70      3.44 o 
  -3   6  14       18.97       18.35      1.54 o 
  -2   6  14       28.44       30.00      1.70 o 
  -1   6  14        1.48        1.23      0.43 o 
   0   6  14       15.93       20.15      0.98 o 
   1   6  14       27.43       25.49      1.03 o 
   2   6  14       14.49       17.72      0.91 o 
   3   6  14       11.00       10.21      0.71 o 
   4   6  14       61.18       57.43      1.37 o 
   5   6  14       11.50       11.54      0.79 o 
   6   6  14        4.09        2.21      0.84 o 
   7   6  14       22.18       23.73      1.43 o 
   8   6  14      141.59      154.16      3.38 o 
   9   6  14        9.93        9.96      1.03 o 
  10   6  14        1.12        1.44      0.71 o 
  11   6  14        5.20        5.06      0.90 o 
  -5   7  14       19.09       17.84      1.99 o 
  -4   7  14        5.10        5.49      1.22 o 
  -3   7  14      149.76      161.02      4.67 o 
  -2   7  14      190.47      195.01      4.54 o 
  -1   7  14        6.63        6.40      0.89 o 
   0   7  14        0.03        0.13      0.38 o 
   1   7  14       31.02       31.66      1.16 o 
   2   7  14        0.01       -0.22      0.32 o 
   3   7  14       59.15       58.41      2.17 o 
   4   7  14        3.35        5.57      0.59 o 
   5   7  14        8.56        8.02      0.70 o 
   6   7  14       45.93       48.74      1.58 o 
   7   7  14        4.41        4.44      1.07 o 
   8   7  14        1.82        2.26      0.65 o 
   9   7  14       18.99       18.43      1.33 o 
  10   7  14        8.72        6.22      0.96 o 
  11   7  14      114.55      129.26      3.28 o 
  -4   8  14        5.65        4.50      2.08 o 
  -3   8  14      249.08      288.10      6.76 o 
  -2   8  14        5.21        4.03      0.78 o 
  -1   8  14       15.34       16.06      1.49 o 
   0   8  14        2.66        2.49      0.51 o 
   1   8  14       73.95       77.22      1.75 o 
   2   8  14       31.13       34.21      1.92 o 
   3   8  14       23.27       22.04      1.39 o 
   4   8  14       18.79       23.14      1.12 o 
   5   8  14       43.80       45.24      1.36 o 
   6   8  14        5.71        3.95      0.73 o 
   7   8  14       20.85       23.12      1.32 o 
   8   8  14       11.32       12.38      1.10 o 
   9   8  14        8.81        9.44      1.16 o 
  10   8  14       75.16       86.73      3.67 o 
  -3   9  14        1.77        3.31      1.33 o 
  -2   9  14       33.31       26.27      2.14 o 
  -1   9  14       76.84       80.92      2.37 o 
   0   9  14      100.23      106.74      3.56 o 
   1   9  14       13.71       15.33      0.95 o 
   2   9  14       18.42       19.47      2.08 o 
   3   9  14       62.05       59.12      2.65 o 
   4   9  14        0.13       -0.24      0.42 o 
   5   9  14       43.89       48.07      1.66 o 
   6   9  14       16.29       16.90      1.18 o 
   7   9  14       62.89       64.13      2.32 o 
   8   9  14        0.01        0.52      0.56 o 
   9   9  14       35.17       37.82      2.71 o 
  10   9  14       23.36       26.28      1.80 o 
  -2  10  14        1.88        2.73      1.00 o 
  -1  10  14       58.43       67.16      2.48 o 
   0  10  14        0.73        0.52      0.50 o 
   1  10  14      140.18      152.49      2.64 o 
   2  10  14       30.95       30.93      2.04 o 
   3  10  14        0.01       -0.33      0.57 o 
   4  10  14        6.40        6.10      0.90 o 
   5  10  14       67.94       74.52      1.99 o 
   6  10  14       15.56       19.15      1.42 o 
   7  10  14        0.50        0.72      0.67 o 
   8  10  14        8.07        5.21      0.89 o 
   9  10  14        6.46        4.32      0.83 o 
  10  10  14       10.31       10.17      1.26 o 
  -1  11  14        1.56        1.89      1.00 o 
   0  11  14       29.01       29.68      1.74 o 
   1  11  14        0.07        0.04      0.69 o 
   2  11  14       30.32       30.53      1.67 o 
   3  11  14        4.82        4.43      0.97 o 
   4  11  14       12.98       12.41      1.38 o 
   5  11  14       22.28       23.81      1.57 o 
   6  11  14       12.55       11.49      1.03 o 
   7  11  14      203.99      225.54      4.41 o 
   8  11  14        4.27        4.83      0.92 o 
   9  11  14        1.07        1.83      0.84 o 
   0  12  14       18.40       16.87      2.39 o 
   1  12  14       25.79       24.93      1.78 o 
   2  12  14        4.08        4.95      1.04 o 
   3  12  14      261.81      282.07      5.73 o 
   4  12  14       90.94       99.93      3.18 o 
   5  12  14       20.15       19.26      3.31 o 
   6  12  14        7.41        7.27      0.90 o 
   7  12  14       15.83       15.81      1.46 o 
   8  12  14       24.47       26.92      1.80 o 
   3  13  14        2.11        2.46      0.92 o 
   4  13  14        3.37        2.76      0.96 o 
   5  13  14       41.31       41.78      3.03 o 
   6  13  14        5.78        4.36      1.24 o 
  -2  -6  15        8.83        7.11      1.58 o 
  -1  -6  15        0.00       -0.79      0.79 o 
   0  -6  15       36.51       34.63      2.33 o 
   1  -6  15        0.50        0.12      0.89 o 
   2  -6  15        1.02        1.01      0.73 o 
   3  -6  15        0.47        0.22      0.94 o 
  -3  -5  15        1.55        1.23      1.00 o 
  -2  -5  15       13.82       15.62      2.07 o 
  -1  -5  15       32.38       31.21      2.36 o 
   0  -5  15        1.11        1.36      0.88 o 
   1  -5  15        1.49       -0.77      0.83 o 
   2  -5  15        5.71        3.86      0.85 o 
   3  -5  15       24.77       23.39      2.33 o 
   4  -5  15       26.91       23.01      2.39 o 
   5  -5  15        1.95        0.94      1.04 o 
  -4  -4  15        8.65        6.22      1.47 o 
  -3  -4  15       71.41       66.48      3.64 o 
  -2  -4  15       13.08       16.75      2.07 o 
  -1  -4  15      158.87      163.03      5.47 o 
   0  -4  15       19.24       19.52      1.33 o 
   1  -4  15        4.67        3.96      0.96 o 
   2  -4  15        1.08        0.09      0.64 o 
   3  -4  15       41.10       38.73      2.56 o 
   4  -4  15        6.79        7.59      1.55 o 
   5  -4  15        0.27       -0.83      0.83 o 
   6  -4  15       14.66       16.69      2.45 o 
  -5  -3  15        0.67        1.33      1.08 o 
  -4  -3  15       25.87       25.03      2.18 o 
  -3  -3  15      107.87      105.98      4.56 o 
  -2  -3  15        2.17        1.91      0.95 o 
  -1  -3  15       21.77       22.88      2.23 o 
   0  -3  15        5.80        5.95      0.83 o 
   1  -3  15        3.32        2.26      0.63 o 
   2  -3  15        2.42        1.63      0.69 o 
   3  -3  15        0.15       -0.01      0.64 o 
   4  -3  15        5.00        5.27      1.47 o 
   5  -3  15        1.22        0.46      0.66 o 
   6  -3  15       15.52       15.73      1.24 o 
   7  -3  15        6.51        6.76      1.31 o 
  -5  -2  15        0.40        1.08      0.86 o 
  -4  -2  15        9.69        9.42      1.42 o 
  -3  -2  15        2.54        1.81      1.08 o 
  -2  -2  15       56.32       62.84      3.27 o 
  -1  -2  15       74.67       75.77      3.50 o 
   0  -2  15       97.05       97.95      4.00 o 
   1  -2  15       12.76       12.15      1.38 o 
   2  -2  15        7.18        8.09      0.90 o 
   3  -2  15      108.47      112.00      4.90 o 
   4  -2  15        3.62        4.15      1.10 o 
   5  -2  15        9.87        7.97      0.85 o 
   6  -2  15       30.05       34.96      1.56 o 
   7  -2  15       24.05       26.82      1.96 o 
   8  -2  15       39.68       44.94      2.68 o 
  -5  -1  15        0.09        0.71      1.38 o 
  -4  -1  15       26.95       27.17      2.21 o 
  -3  -1  15        1.24        1.30      0.76 o 
  -2  -1  15       36.30       41.34      3.21 o 
  -1  -1  15        3.68        1.17      1.51 o 
   0  -1  15       10.15        9.72      0.89 o 
   1  -1  15        6.51        6.34      0.75 o 
   2  -1  15        3.23        3.61      0.92 o 
   3  -1  15       41.99       45.82      2.20 o 
   4  -1  15        0.11        0.43      0.45 o 
   5  -1  15       35.04       36.42      1.46 o 
   6  -1  15       91.33       95.90      2.24 o 
   7  -1  15       13.65       13.56      1.86 o 
   8  -1  15        5.92        6.13      1.05 o 
   9  -1  15        5.12        5.70      1.80 o 
  -5   0  15       11.25       13.85      1.71 o 
  -4   0  15        1.36        2.08      2.29 o 
  -3   0  15       14.85       16.30      1.89 o 
  -2   0  15        0.02       -0.42      0.55 o 
  -1   0  15        0.34        1.76      0.56 o 
   0   0  15       17.01       15.63      0.99 o 
   1   0  15       64.41       70.35      1.91 o 
   2   0  15      131.39      125.25      3.13 o 
   3   0  15        0.08       -0.41      0.41 o 
   4   0  15       17.57       15.85      1.03 o 
   5   0  15        1.87        1.77      0.55 o 
   6   0  15       30.52       34.43      1.92 o 
   7   0  15        1.17        1.48      0.71 o 
   8   0  15       70.66       79.79      2.78 o 
   9   0  15       27.17       29.38      2.54 o 
  -6   1  15        0.08       -0.29      0.93 o 
  -5   1  15       44.62       39.68      2.58 o 
  -4   1  15        8.63       10.10      1.39 o 
  -3   1  15        0.25        0.12      0.69 o 
  -2   1  15        3.30        2.21      0.72 o 
  -1   1  15       40.94       39.31      2.04 o 
   0   1  15       19.60       18.11      1.04 o 
   1   1  15        1.39        0.68      0.41 o 
   2   1  15        7.87        6.68      0.66 o 
   3   1  15      130.33      137.53      2.63 o 
   4   1  15        0.24        0.39      0.42 o 
   5   1  15        0.83        0.30      0.41 o 
   6   1  15        6.50        5.77      0.87 o 
   7   1  15       14.46       16.87      1.91 o 
   8   1  15      373.72      396.09      6.88 o 
   9   1  15       10.12        9.48      1.21 o 
  10   1  15       17.00       16.97      1.77 o 
  -5   2  15       11.49       10.71      1.26 o 
  -4   2  15        0.51        0.39      0.67 o 
  -3   2  15        2.02        1.95      0.76 o 
  -2   2  15        9.36       11.91      1.80 o 
  -1   2  15        2.35        0.67      0.43 o 
   0   2  15       13.68       13.53      1.02 o 
   1   2  15       16.02       16.74      0.98 o 
   2   2  15       16.01       17.25      1.12 o 
   3   2  15        2.39        1.81      0.66 o 
   4   2  15       85.63       84.86      1.62 o 
   5   2  15        1.95        2.38      0.69 o 
   6   2  15        9.52        7.44      0.92 o 
   7   2  15        3.68        3.22      0.74 o 
   8   2  15       12.91       15.11      1.30 o 
   9   2  15        4.00        3.28      0.85 o 
  10   2  15        0.00       -0.85      0.85 o 
  -4   3  15        2.91        1.92      0.93 o 
  -3   3  15       12.78       10.78      1.73 o 
  -2   3  15        4.92        4.45      0.86 o 
  -1   3  15       12.91       12.94      0.89 o 
   0   3  15        8.40        8.84      0.84 o 
   1   3  15        0.09       -0.24      0.44 o 
   2   3  15       50.60       45.59      1.21 o 
   3   3  15        2.55        1.71      0.72 o 
   4   3  15       51.26       51.31      1.79 o 
   5   3  15       42.34       43.56      2.31 o 
   6   3  15        3.27        2.28      0.65 o 
   7   3  15       17.82       19.05      1.37 o 
   8   3  15      109.10      121.10      3.39 o 
   9   3  15       31.82       36.38      1.86 o 
  10   3  15      287.40      316.04      7.82 o 
  -5   4  15        0.00        1.28      0.90 o 
  -4   4  15       33.27       39.55      2.80 o 
  -3   4  15       16.94       17.97      1.54 o 
  -2   4  15       21.74       21.50      1.97 o 
  -1   4  15       27.17       30.11      1.19 o 
   0   4  15        3.47        3.11      0.53 o 
   1   4  15       43.37       50.05      1.35 o 
   2   4  15       32.22       33.40      1.11 o 
   3   4  15       64.80       67.11      1.95 o 
   4   4  15       14.76       13.19      0.80 o 
   5   4  15        0.01       -0.34      0.43 o 
   6   4  15       20.10       21.86      1.40 o 
   7   4  15       60.43       67.27      2.13 o 
   8   4  15       14.74       14.60      1.22 o 
   9   4  15       23.62       25.18      1.70 o 
  10   4  15       24.03       24.07      1.92 o 
  -5   5  15       13.32       15.80      2.57 o 
  -4   5  15       67.02       69.95      3.09 o 
  -3   5  15       67.43       72.25      4.90 o 
  -2   5  15       92.06       97.78      3.80 o 
  -1   5  15        8.86        8.03      0.90 o 
   0   5  15      100.12      109.24      2.25 o 
   1   5  15        2.08        3.36      0.54 o 
   2   5  15        3.51        2.96      0.52 o 
   3   5  15       24.61       22.50      1.28 o 
   4   5  15        0.69        0.80      0.40 o 
   5   5  15        2.66        3.17      0.53 o 
   6   5  15       39.91       42.28      1.95 o 
   7   5  15        6.15        7.31      0.92 o 
   8   5  15        1.03       -0.20      0.52 o 
   9   5  15        0.04       -0.43      0.52 o 
  10   5  15       75.61       75.58      2.56 o 
  -4   6  15      146.78      152.60      4.72 o 
  -3   6  15       20.22       18.07      3.44 o 
  -2   6  15       48.83       48.68      4.59 o 
  -1   6  15       15.85       14.54      1.16 o 
   0   6  15      119.09      123.52      2.29 o 
   1   6  15       63.27       67.40      1.62 o 
   2   6  15      124.41      122.77      2.75 o 
   3   6  15       14.41       15.50      1.20 o 
   4   6  15        3.08        3.97      0.58 o 
   5   6  15        3.46        5.92      0.64 o 
   6   6  15       20.23       19.24      1.76 o 
   7   6  15        0.00       -0.11      0.51 o 
   8   6  15       17.50       19.30      1.73 o 
   9   6  15       18.28       17.51      1.33 o 
  10   6  15       44.75       50.61      2.32 o 
  -4   7  15        0.01        1.52      0.91 o 
  -3   7  15       82.36       86.86      3.41 o 
  -2   7  15       47.06       47.35      2.66 o 
  -1   7  15        0.42        1.60      0.63 o 
   0   7  15        2.46        2.64      0.55 o 
   1   7  15       32.53       37.87      1.27 o 
   2   7  15       77.14       74.22      2.17 o 
   3   7  15       16.21       19.08      1.29 o 
   4   7  15      230.95      249.15      3.43 o 
   5   7  15        9.52        8.25      0.75 o 
   6   7  15        8.00        8.87      0.89 o 
   7   7  15       14.81       17.03      1.60 o 
   8   7  15       63.86       65.20      2.38 o 
   9   7  15        1.82        0.19      0.67 o 
  10   7  15        0.55       -0.13      0.66 o 
  -3   8  15       23.77       27.40      2.27 o 
  -2   8  15       38.81       38.69      2.05 o 
  -1   8  15       41.89       40.76      1.80 o 
   0   8  15      289.53      304.96     11.36 o 
   1   8  15        7.30        7.33      0.71 o 
   2   8  15        1.32        1.54      0.67 o 
   3   8  15        8.82       10.53      1.10 o 
   4   8  15       39.22       39.41      1.38 o 
   5   8  15        2.00        1.61      0.53 o 
   6   8  15       40.00       42.17      1.60 o 
   7   8  15        0.40       -0.19      0.51 o 
   8   8  15       83.97       83.44      2.44 o 
   9   8  15       13.39       14.88      1.72 o 
  10   8  15      142.72      156.67      3.86 o 
  -3   9  15        4.61        4.83      1.18 o 
  -2   9  15        3.26        2.48      0.92 o 
  -1   9  15       53.77       55.23      2.94 o 
   0   9  15       17.20       16.84      1.53 o 
   1   9  15       22.73       22.95      1.12 o 
   2   9  15       89.30       93.90      2.57 o 
   3   9  15       14.78       13.95      1.22 o 
   4   9  15        0.19        0.49      0.65 o 
   5   9  15        5.50        6.18      0.72 o 
   6   9  15      253.96      272.66      4.31 o 
   7   9  15        4.26        5.79      0.95 o 
   8   9  15        1.03        0.99      0.63 o 
   9   9  15        0.00        0.41      0.69 o 
  10   9  15        7.83        7.20      1.13 o 
  -2  10  15        0.04       -0.32      0.76 o 
  -1  10  15       46.31       48.11      2.15 o 
   0  10  15       74.97       78.47      2.00 o 
   1  10  15       12.61       13.63      1.36 o 
   2  10  15      180.56      183.84      9.00 o 
   3  10  15       11.22       10.36      1.13 o 
   4  10  15       34.27       31.21      1.75 o 
   5  10  15        2.06        1.75      0.57 o 
   6  10  15        6.55        7.31      0.87 o 
   7  10  15       20.10       23.04      1.64 o 
   8  10  15       18.65       18.90      1.46 o 
   9  10  15        2.32        1.56      0.70 o 
   0  11  15       16.94       18.71      1.47 o 
   1  11  15       34.41       36.03      1.98 o 
   2  11  15       78.40       79.88      2.79 o 
   3  11  15      119.57      129.01      6.33 o 
   4  11  15       35.30       32.96      2.01 o 
   5  11  15        6.51        5.81      1.42 o 
   6  11  15        0.00       -0.37      0.55 o 
   7  11  15        0.25        0.49      0.66 o 
   8  11  15       55.06       62.26      2.29 o 
   1  12  15        2.14        2.65      0.87 o 
   2  12  15        1.12        0.03      0.76 o 
   3  12  15        4.66        6.61      1.18 o 
   4  12  15        8.46        8.39      1.47 o 
   5  12  15        0.69        2.47      0.94 o 
   6  12  15       38.14       39.63      2.11 o 
   7  12  15        7.89        7.13      1.16 o 
  -1  -5  16        0.13       -0.76      0.79 o 
   0  -5  16        8.54        9.58      1.42 o 
   1  -5  16        3.25        2.44      1.12 o 
   2  -5  16       26.38       23.52      2.28 o 
   3  -5  16       18.29       16.44      1.47 o 
   4  -5  16        0.76        1.02      1.04 o 
  -3  -4  16       14.77       14.97      2.04 o 
  -2  -4  16        0.53        1.38      0.99 o 
  -1  -4  16       90.53       98.60      4.19 o 
   0  -4  16        4.22        3.35      1.04 o 
   1  -4  16        7.04        6.22      1.35 o 
   2  -4  16       87.02       88.93      3.88 o 
   3  -4  16        4.87        5.15      1.32 o 
   4  -4  16        4.31        5.43      1.44 o 
   5  -4  16        6.61        7.29      1.56 o 
  -3  -3  16        0.00       -0.18      0.81 o 
  -2  -3  16        7.13        3.65      1.16 o 
  -1  -3  16       28.91       31.85      2.38 o 
   0  -3  16       10.34        7.57      0.91 o 
   1  -3  16        0.87        0.20      0.53 o 
   2  -3  16       27.53       26.44      2.21 o 
   3  -3  16        0.01        0.13      0.66 o 
   4  -3  16      130.14      142.05      4.27 o 
   5  -3  16       65.47       79.11      3.86 o 
   6  -3  16       23.19       24.94      2.33 o 
  -4  -2  16        0.24        0.77      0.80 o 
  -3  -2  16        0.06       -0.12      1.26 o 
  -2  -2  16       11.53        8.59      1.54 o 
  -1  -2  16        9.80        7.42      1.39 o 
   0  -2  16       25.11       23.62      1.37 o 
   1  -2  16       40.96       37.59      1.58 o 
   2  -2  16        0.77        0.32      0.77 o 
   3  -2  16        0.05        0.24      0.63 o 
   4  -2  16        0.22       -0.14      1.01 o 
   5  -2  16        1.88        1.70      0.93 o 
   6  -2  16        8.03        9.59      1.05 o 
   7  -2  16        3.38        3.02      0.97 o 
  -4  -1  16        2.79        1.65      1.06 o 
  -3  -1  16        3.93        2.84      0.88 o 
  -2  -1  16        3.27        2.66      1.72 o 
  -1  -1  16        8.73        5.46      1.21 o 
   0  -1  16        7.06        6.81      0.84 o 
   1  -1  16       41.05       44.41      3.47 o 
   2  -1  16      117.78      116.81      3.59 o 
   3  -1  16       20.54       22.96      3.01 o 
   4  -1  16        1.01        0.77      0.86 o 
   5  -1  16       37.83       39.27      2.06 o 
   6  -1  16      107.16      125.72      2.90 o 
   7  -1  16       84.70       89.80      3.09 o 
   8  -1  16        1.59        1.25      0.80 o 
  -5   0  16        0.02       -0.14      0.84 o 
  -4   0  16       18.14       17.61      2.06 o 
  -3   0  16        0.77        0.15      0.78 o 
  -2   0  16        7.21        9.83      2.55 o 
  -1   0  16       15.50       17.58      1.98 o 
   0   0  16       33.94       36.80      2.45 o 
   1   0  16        2.78        3.09      0.88 o 
   2   0  16       61.26       68.58      6.23 o 
   3   0  16       29.61       28.48      1.44 o 
   4   0  16        4.27        4.62      1.00 o 
   5   0  16        3.85        4.68      0.72 o 
   6   0  16        1.65        1.33      0.55 o 
   7   0  16        9.24        7.97      1.16 o 
   8   0  16       74.79       84.50      2.97 o 
   9   0  16        9.38        7.52      1.21 o 
  -5   1  16        6.77        6.70      1.37 o 
  -4   1  16        8.59        8.71      2.55 o 
  -3   1  16        2.65        2.28      0.88 o 
  -2   1  16        7.57        7.00      1.03 o 
  -1   1  16        3.82        4.46      0.88 o 
   0   1  16        0.02       -0.20      0.81 o 
   1   1  16       41.28       39.87      1.49 o 
   2   1  16        1.84        2.61      0.95 o 
   3   1  16      117.05      128.75      3.18 o 
   4   1  16        5.01        4.18      0.57 o 
   5   1  16       30.02       31.53      1.41 o 
   6   1  16       14.78       14.96      1.31 o 
   7   1  16      132.52      151.00      3.92 o 
   8   1  16        6.09        7.70      1.18 o 
   9   1  16       51.53       55.29      2.41 o 
  -5   2  16       17.78       20.71      2.13 o 
  -4   2  16        3.51        6.56      1.49 o 
  -3   2  16       11.98       12.06      1.34 o 
  -2   2  16       57.48       63.01      2.47 o 
  -1   2  16        1.16        0.47      0.66 o 
   0   2  16       17.83       17.05      1.06 o 
   1   2  16       60.51       60.91      1.66 o 
   2   2  16       30.07       33.45      1.99 o 
   3   2  16        8.44        5.77      0.91 o 
   4   2  16       40.39       44.80      1.30 o 
   5   2  16        2.98        2.67      0.68 o 
   6   2  16        3.49        2.76      0.75 o 
   7   2  16       18.76       14.69      1.33 o 
   8   2  16        1.56        0.55      0.90 o 
   9   2  16      167.49      183.96      4.39 o 
  -5   3  16       57.42       64.69      5.94 o 
  -4   3  16        0.93       -0.04      0.98 o 
  -3   3  16       36.30       43.71      3.06 o 
  -2   3  16        4.82        2.56      0.79 o 
  -1   3  16       35.30       35.80      1.83 o 
   0   3  16       33.50       38.11      2.53 o 
   1   3  16        0.19        0.07      0.40 o 
   2   3  16       90.33       92.84      2.35 o 
   3   3  16       10.13       11.33      1.17 o 
   4   3  16        1.93        1.37      0.53 o 
   5   3  16       90.78       99.38      1.92 o 
   6   3  16        7.14        9.23      1.07 o 
   7   3  16       27.64       26.01      1.96 o 
   8   3  16        0.36        0.20      0.63 o 
   9   3  16       12.44       12.15      1.34 o 
  10   3  16       13.31       13.50      2.01 o 
  -4   4  16        9.00       10.51      1.61 o 
  -3   4  16       19.48       20.85      1.97 o 
  -2   4  16       12.79       13.13      2.70 o 
  -1   4  16       23.63       20.58      1.53 o 
   0   4  16       70.67       74.12      2.25 o 
   1   4  16       78.19       77.52      1.88 o 
   2   4  16       25.27       27.26      1.44 o 
   3   4  16       25.24       22.40      1.38 o 
   4   4  16        5.41        6.49      0.73 o 
   5   4  16       59.72       67.02      2.71 o 
   6   4  16       84.06       87.91      2.50 o 
   7   4  16       89.69      101.65      2.74 o 
   8   4  16       17.63       17.33      1.38 o 
   9   4  16        0.49        0.59      0.75 o 
  10   4  16        8.96        8.92      1.18 o 
  -4   5  16       28.16       29.33      2.39 o 
  -3   5  16      109.15      118.16      4.03 o 
  -2   5  16        9.45        8.83      1.16 o 
  -1   5  16        0.23        0.02      0.58 o 
   0   5  16       48.46       49.80      2.15 o 
   1   5  16        3.79        3.00      0.54 o 
   2   5  16       56.00       61.68      1.96 o 
   3   5  16      212.35      226.71      4.42 o 
   4   5  16        1.80        2.56      0.55 o 
   5   5  16       42.03       46.12      1.52 o 
   6   5  16        2.67        0.86      0.59 o 
   7   5  16      135.83      141.71      3.77 o 
   8   5  16       12.05       10.85      1.13 o 
   9   5  16        1.55       -0.16      0.60 o 
  10   5  16        0.82        0.74      0.71 o 
  -4   6  16       23.06       25.12      2.61 o 
  -3   6  16       71.40       60.12      3.26 o 
  -2   6  16        1.17        1.35      0.82 o 
  -1   6  16       81.16       92.48      2.79 o 
   0   6  16        0.42        1.32      0.46 o 
   1   6  16       12.28       13.58      0.89 o 
   2   6  16        8.43        8.60      1.38 o 
   3   6  16        1.17        0.30      0.59 o 
   4   6  16       24.98       24.16      1.19 o 
   5   6  16       23.96       24.07      1.15 o 
   6   6  16       20.64       22.31      1.51 o 
   7   6  16       19.90       22.96      1.54 o 
   8   6  16       69.70       77.88      2.42 o 
   9   6  16       71.09       87.58      2.87 o 
  10   6  16       49.71       55.25      2.32 o 
  -3   7  16        0.87        0.07      1.76 o 
  -2   7  16        1.20        2.05      0.85 o 
  -1   7  16      158.61      175.39      4.07 o 
   0   7  16       32.33       35.55      1.33 o 
   1   7  16       63.61       65.11      1.64 o 
   2   7  16        0.54        1.27      0.64 o 
   3   7  16       24.46       28.03      2.33 o 
   4   7  16        1.37        1.00      0.66 o 
   5   7  16       79.28       91.79      2.13 o 
   6   7  16       28.74       26.46      1.47 o 
   7   7  16        0.01        0.03      0.60 o 
   8   7  16       24.43       25.72      1.67 o 
   9   7  16       74.03       77.01      2.70 o 
  10   7  16        0.85        0.77      0.72 o 
  -2   8  16        1.46        0.34      0.68 o 
  -1   8  16       69.86       66.63      7.25 o 
   0   8  16       40.73       42.51      1.53 o 
   1   8  16        1.35        1.27      0.51 o 
   2   8  16        2.15        1.64      0.73 o 
   3   8  16       13.15       13.78      1.22 o 
   4   8  16       40.62       42.52      1.77 o 
   5   8  16        0.90        1.07      0.53 o 
   6   8  16        2.41        2.03      0.57 o 
   7   8  16        8.82        9.35      1.37 o 
   8   8  16        6.48        8.07      1.15 o 
   9   8  16       33.36       34.28      1.99 o 
  -2   9  16       31.37       36.67      2.33 o 
  -1   9  16       40.45       42.66      2.03 o 
   0   9  16        1.09        1.77      0.64 o 
   1   9  16      226.20      247.95      5.25 o 
   2   9  16       33.48       34.43      1.78 o 
   3   9  16        0.90        0.66      0.71 o 
   4   9  16       33.75       35.38      2.81 o 
   5   9  16       49.21       53.89      1.62 o 
   6   9  16       87.78       95.13      2.21 o 
   7   9  16       27.57       29.98      1.62 o 
   8   9  16        4.38        6.54      1.52 o 
   9   9  16        0.94        1.61      0.80 o 
  -1  10  16        0.00        0.59      1.08 o 
   0  10  16       52.26       58.38      3.81 o 
   1  10  16        9.47        8.62      2.05 o 
   2  10  16       81.58       84.04      2.85 o 
   3  10  16       20.58       20.06      1.70 o 
   4  10  16        0.33       -0.60      0.64 o 
   5  10  16        8.09        7.05      1.04 o 
   6  10  16       27.04       25.78      1.46 o 
   7  10  16       13.64       13.84      1.35 o 
   8  10  16        1.47        1.13      0.77 o 
   1  11  16        1.30        0.69      0.77 o 
   2  11  16       22.57       23.77      3.64 o 
   3  11  16       26.00       24.52      1.87 o 
   4  11  16        2.88        2.66      0.93 o 
   5  11  16        8.50        4.75      1.19 o 
   6  11  16        5.79        4.42      0.81 o 
   7  11  16        2.67        2.77      0.93 o 
   3  12  16        0.06        0.93      0.76 o 
   4  12  16        1.93        3.32      2.12 o 
   5  12  16       78.00       80.32      2.99 o 
  -1  -4  17        7.66        6.39      1.36 o 
   0  -4  17       10.16        9.38      1.47 o 
   1  -4  17        3.49        4.04      1.15 o 
   2  -4  17        0.48        0.23      0.99 o 
   3  -4  17       51.95       51.81      2.64 o 
  -2  -3  17        9.08        9.12      1.67 o 
  -1  -3  17        9.04       10.29      1.65 o 
   0  -3  17       28.87       34.21      2.27 o 
   1  -3  17        8.97        4.23      1.21 o 
   2  -3  17        2.87        3.44      1.27 o 
   3  -3  17       14.11       15.14      1.41 o 
   4  -3  17       37.04       32.82      2.56 o 
   5  -3  17        0.10        1.13      1.09 o 
  -3  -2  17        0.71        1.73      1.06 o 
  -2  -2  17       21.19       19.86      2.23 o 
  -1  -2  17       22.05       24.35      2.34 o 
   0  -2  17       16.13       13.65      1.66 o 
   1  -2  17       96.79      100.91      4.00 o 
   2  -2  17       11.91       11.73      1.79 o 
   3  -2  17        6.47        4.85      0.86 o 
   4  -2  17        0.19       -0.82      0.82 o 
   5  -2  17       65.58       64.60      3.54 o 
   6  -2  17        9.51       11.04      1.54 o 
  -3  -1  17        7.28        8.34      1.38 o 
  -2  -1  17        0.01        0.34      0.81 o 
  -1  -1  17        1.29        1.24      0.89 o 
   0  -1  17       30.46       30.24      1.62 o 
   1  -1  17        1.99        1.29      0.77 o 
   2  -1  17       39.13       41.69      2.32 o 
   3  -1  17       11.80       10.62      1.42 o 
   4  -1  17       15.93       15.36      1.28 o 
   5  -1  17       18.16       17.53      2.15 o 
   6  -1  17       27.67       27.28      1.62 o 
   7  -1  17       98.16      101.49      5.09 o 
  -4   0  17        2.77        1.43      1.17 o 
  -3   0  17       26.79       28.68      2.09 o 
  -2   0  17        1.89        0.58      0.86 o 
  -1   0  17        1.78        3.35      1.01 o 
   0   0  17       31.35       31.70      2.35 o 
   1   0  17        3.36        2.77      0.63 o 
   2   0  17       20.99       15.30      1.56 o 
   3   0  17       28.95       26.99      1.95 o 
   4   0  17        6.55       10.15      1.48 o 
   5   0  17        0.39        0.03      0.61 o 
   6   0  17        3.94        4.59      0.85 o 
   7   0  17       67.16       75.86      2.89 o 
   8   0  17       73.38       82.29      3.05 o 
  -4   1  17       12.83        9.84      3.41 o 
  -3   1  17       12.11       11.99      2.53 o 
  -2   1  17        0.41        0.34      0.68 o 
  -1   1  17        9.73       12.14      2.27 o 
   0   1  17        3.77        4.56      0.73 o 
   1   1  17       19.27       20.48      1.37 o 
   2   1  17       26.62       29.67      1.99 o 
   3   1  17        2.37        2.11      0.90 o 
   4   1  17       32.40       34.60      1.51 o 
   5   1  17       10.28       11.49      1.05 o 
   6   1  17      190.60      200.12      3.74 o 
   7   1  17       64.24       65.15      2.76 o 
   8   1  17        0.34        0.26      0.74 o 
  -4   2  17        6.03        8.83      1.47 o 
  -3   2  17       33.32       36.49      2.34 o 
  -2   2  17        3.40        2.64      1.36 o 
  -1   2  17        3.36        3.11      0.83 o 
   0   2  17        1.99        1.77      0.54 o 
   1   2  17       39.03       41.96      1.97 o 
   2   2  17        4.90        4.39      2.75 o 
   3   2  17       31.71       33.88      1.78 o 
   4   2  17        2.93        2.25      0.83 o 
   5   2  17       59.44       63.46      1.61 o 
   6   2  17      125.99      143.65      3.06 o 
   7   2  17       53.99       58.88      2.45 o 
   8   2  17       45.35       49.56      2.49 o 
   9   2  17        2.26        1.48      0.84 o 
  -4   3  17       55.45       57.98      2.96 o 
  -3   3  17        0.42        0.85      0.84 o 
  -2   3  17        3.28        3.53      2.72 o 
  -1   3  17       90.65       94.70      2.91 o 
   0   3  17       11.71       13.19      1.03 o 
   1   3  17        0.51        0.20      0.44 o 
   2   3  17       71.49       86.52      3.12 o 
   3   3  17       66.94       68.78      2.39 o 
   4   3  17       13.48       14.34      1.37 o 
   5   3  17       53.76       56.20      1.99 o 
   6   3  17      103.57      112.24      2.79 o 
   7   3  17       12.41       13.71      1.46 o 
   8   3  17       15.80       15.54      1.52 o 
   9   3  17       11.31       13.68      1.46 o 
  -3   4  17       66.77       76.13      8.09 o 
  -2   4  17       10.92       10.70      1.46 o 
  -1   4  17       24.86       24.68      1.73 o 
   0   4  17        3.92        3.26      0.64 o 
   1   4  17       87.72       88.24      2.30 o 
   2   4  17        4.44        3.53      0.80 o 
   3   4  17       11.28       10.58      1.39 o 
   4   4  17        0.92       -0.23      0.66 o 
   5   4  17       12.39       14.02      1.08 o 
   6   4  17       18.16       18.70      1.05 o 
   7   4  17        1.77        1.13      0.82 o 
   8   4  17       41.22       41.08      3.06 o 
   9   4  17       29.39       35.53      2.45 o 
  -3   5  17       11.71       15.19      2.04 o 
  -2   5  17       75.43       80.53      3.38 o 
  -1   5  17        1.41        1.38      1.07 o 
   0   5  17       20.24       19.22      1.15 o 
   1   5  17        4.61        4.51      0.63 o 
   2   5  17       44.99       49.24      1.82 o 
   3   5  17      115.29      132.71      2.99 o 
   4   5  17       22.29       24.97      2.86 o 
   5   5  17       92.97       93.14      2.21 o 
   6   5  17       58.01       61.23      1.81 o 
   7   5  17       10.39        8.33      1.25 o 
   8   5  17       41.38       41.13      2.12 o 
   9   5  17        9.01        8.83      1.23 o 
  -3   6  17        0.03        0.14      0.80 o 
  -2   6  17        3.46        2.15      2.50 o 
  -1   6  17      178.50      189.69      5.02 o 
   0   6  17       10.41        8.51      0.83 o 
   1   6  17       16.30       17.12      0.96 o 
   2   6  17       68.39       71.28      2.20 o 
   3   6  17       16.65       12.84      1.20 o 
   4   6  17        1.18        0.22      0.64 o 
   5   6  17        2.92        3.07      0.70 o 
   6   6  17        0.20        0.22      0.52 o 
   7   6  17       46.40       45.97      2.22 o 
   8   6  17       25.25       29.02      2.07 o 
   9   6  17       23.46       24.94      1.92 o 
  -2   7  17      102.98      110.46      3.89 o 
  -1   7  17       22.62       24.77      1.75 o 
   0   7  17       17.91       15.71      1.07 o 
   1   7  17        0.30        0.90      0.51 o 
   2   7  17        0.03        0.22      0.81 o 
   3   7  17        6.43        5.96      1.04 o 
   4   7  17       52.35       54.51      2.00 o 
   5   7  17      350.51      390.32      5.92 o 
   6   7  17      116.32      127.59      2.68 o 
   7   7  17        3.26        2.55      0.88 o 
   8   7  17        0.02        0.08      0.69 o 
   9   7  17       13.41        8.51      1.22 o 
  -2   8  17        8.26        9.27      1.65 o 
  -1   8  17        9.00       10.15      1.20 o 
   0   8  17       63.92       72.87      3.38 o 
   1   8  17       80.31       80.93      2.66 o 
   2   8  17       31.34       34.57      1.93 o 
   3   8  17       23.14       22.56      1.55 o 
   4   8  17       24.84       25.43      2.60 o 
   5   8  17       99.82      101.84      2.55 o 
   6   8  17       85.86       88.82      2.23 o 
   7   8  17        3.33        3.84      0.95 o 
   8   8  17        0.02        0.23      0.73 o 
   9   8  17       18.71       18.46      3.01 o 
  -1   9  17        1.45        0.58      1.27 o 
   0   9  17       10.07        9.90      2.35 o 
   1   9  17       13.58       13.68      1.84 o 
   2   9  17       51.35       60.95      2.46 o 
   3   9  17        0.01        0.32      0.89 o 
   4   9  17       58.73       66.69      2.58 o 
   5   9  17        0.44        0.21      1.37 o 
   6   9  17        0.00        0.26      0.57 o 
   7   9  17       21.09       24.06      1.91 o 
   8   9  17        3.66        6.31      1.15 o 
   1  10  17        2.97        2.54      0.89 o 
   2  10  17        0.09        0.26      0.87 o 
   3  10  17        1.21        3.22      1.00 o 
   4  10  17       87.26       88.12      3.01 o 
   5  10  17      118.99      125.16      5.06 o 
   6  10  17       52.26       53.94      1.96 o 
   7  10  17       28.46       30.83      1.91 o 
   2  11  17        1.10        0.28      0.86 o 
   3  11  17        0.07        1.63      1.13 o 
   4  11  17       83.18       91.52      3.15 o 
   5  11  17      140.78      155.88      4.15 o 
   6  11  17        1.35        2.38      0.85 o 
   1  -3  18        0.07        0.34      0.96 o 
   2  -3  18        8.15        5.59      1.46 o 
   3  -3  18       32.20       31.76      2.62 o 
  -1  -2  18        9.32       10.08      1.62 o 
   0  -2  18        2.01        4.32      1.11 o 
   1  -2  18        0.27       -0.86      0.86 o 
   2  -2  18        7.76        8.99      1.58 o 
   3  -2  18       48.84       55.59      3.25 o 
   4  -2  18        0.68        1.36      0.78 o 
   5  -2  18       17.07       18.08      2.34 o 
  -2  -1  18        0.62        1.67      1.09 o 
  -1  -1  18        0.03        0.56      0.89 o 
   0  -1  18        2.45        2.54      0.95 o 
   1  -1  18        0.50        0.63      0.99 o 
   2  -1  18       16.46       15.83      2.01 o 
   3  -1  18        7.74        4.38      1.33 o 
   4  -1  18       14.66       15.04      1.46 o 
   5  -1  18       53.99       53.17      2.33 o 
   6  -1  18      169.85      190.97      6.47 o 
  -2   0  18        6.12        7.68      1.55 o 
  -1   0  18        2.36        1.81      0.96 o 
   0   0  18        1.62        1.12      0.83 o 
   1   0  18        6.23        7.55      1.54 o 
   2   0  18        1.28        0.71      0.86 o 
   3   0  18        4.85        2.70      1.05 o 
   4   0  18        5.66        5.32      1.40 o 
   5   0  18      116.42      123.24      3.51 o 
   6   0  18       24.52       26.59      1.92 o 
   7   0  18      129.81      143.33      3.31 o 
  -2   1  18       65.87       67.60      3.00 o 
  -1   1  18        0.24        0.16      0.74 o 
   0   1  18       12.77       13.82      1.48 o 
   1   1  18        0.28       -0.31      0.46 o 
   2   1  18       80.15       80.01      3.08 o 
   3   1  18       25.11       24.39      2.64 o 
   4   1  18       33.31       31.08      2.51 o 
   5   1  18       30.34       31.64      1.71 o 
   6   1  18        0.01        0.22      0.65 o 
   7   1  18        0.11       -0.59      0.72 o 
  -3   2  18        9.18       10.68      2.85 o 
  -2   2  18        1.32       -0.08      0.75 o 
  -1   2  18       73.50       83.03      3.14 o 
   0   2  18       42.67       41.04      2.46 o 
   1   2  18        0.40        0.36      0.52 o 
   2   2  18        6.57        6.58      2.82 o 
   3   2  18        0.06       -0.09      1.51 o 
   4   2  18       28.56       34.09      1.96 o 
   5   2  18        1.22       -0.80      0.80 o 
   6   2  18       62.92       68.89      2.11 o 
   7   2  18       59.82       59.20      2.55 o 
   8   2  18        1.51        1.34      0.81 o 
  -3   3  18        6.59        4.26      1.32 o 
  -2   3  18        3.31        5.91      1.24 o 
  -1   3  18        0.21        1.03      1.33 o 
   0   3  18       15.73       13.85      1.06 o 
   1   3  18        3.00        3.35      0.65 o 
   2   3  18      169.08      185.85      4.88 o 
   3   3  18       10.53       11.98      1.27 o 
   4   3  18       53.96       50.43      2.62 o 
   5   3  18       92.38      104.99      3.08 o 
   6   3  18        0.00       -0.31      0.55 o 
   7   3  18        0.19        0.49      0.76 o 
   8   3  18        0.58        0.42      0.76 o 
  -2   4  18       91.51      101.30      3.71 o 
  -1   4  18        1.44        0.01      0.70 o 
   0   4  18        5.11        6.83      0.83 o 
   1   4  18       32.16       33.06      1.41 o 
   2   4  18        3.27        2.15      0.93 o 
   3   4  18        1.64        1.50      0.79 o 
   4   4  18        8.20        8.44      1.21 o 
   5   4  18        0.48       -0.55      1.20 o 
   6   4  18      153.43      169.84      3.45 o 
   7   4  18      134.64      145.97      3.95 o 
   8   4  18        7.96       10.97      1.36 o 
  -2   5  18        6.25        7.26      1.30 o 
  -1   5  18       20.45       21.89      3.56 o 
   0   5  18        3.48        3.93      1.27 o 
   1   5  18        0.00        0.27      0.49 o 
   2   5  18        0.28        0.62      1.20 o 
   3   5  18        2.18        0.24      0.82 o 
   4   5  18      131.17      136.11      3.58 o 
   5   5  18      100.56      108.74      3.16 o 
   6   5  18       28.20       34.62      1.72 o 
   7   5  18        4.97        3.90      1.01 o 
   8   5  18       38.15       41.45      2.18 o 
  -2   6  18       19.42       19.29      3.03 o 
  -1   6  18        0.02       -0.47      0.70 o 
   0   6  18       28.36       26.60      3.03 o 
   1   6  18        3.43        2.21      0.91 o 
   2   6  18        5.98        3.84      0.94 o 
   3   6  18        7.51        7.22      1.76 o 
   4   6  18       86.27       87.07      3.30 o 
   5   6  18      143.78      147.18      3.71 o 
   6   6  18       44.93       47.44      2.50 o 
   7   6  18       12.10       10.07      1.51 o 
   8   6  18       51.11       55.06      3.50 o 
  -1   7  18        4.57        3.71      1.54 o 
   0   7  18       35.82       38.71      1.84 o 
   1   7  18       66.25       76.29      2.58 o 
   2   7  18       52.34       62.68      2.42 o 
   3   7  18       28.72       30.05      1.86 o 
   4   7  18        1.31        0.89      0.96 o 
   5   7  18        0.11        0.07      0.94 o 
   6   7  18       18.14       17.28      1.34 o 
   7   7  18       19.96       21.09      1.81 o 
   8   7  18        3.08        2.49      1.72 o 
   0   8  18        0.21        0.62      1.21 o 
   1   8  18       30.62       31.04      1.82 o 
   2   8  18        2.14        1.61      0.86 o 
   3   8  18       21.31       20.37      1.68 o 
   4   8  18       37.21       34.08      2.44 o 
   5   8  18       63.46       62.39      2.50 o 
   6   8  18       19.46       17.65      1.36 o 
   7   8  18        0.00       -0.07      0.76 o 
   8   8  18        0.98        0.90      0.82 o 
   1   9  18        1.89        1.63      1.94 o 
   2   9  18        5.60        3.41      0.97 o 
   3   9  18       29.87       27.79      2.91 o 
   4   9  18      146.69      163.31      4.16 o 
   5   9  18       19.61       18.68      1.68 o 
   6   9  18       50.09       53.61      2.10 o 
   7   9  18       13.57       17.38      1.70 o 
   2  10  18        6.11        5.87      1.12 o 
   3  10  18        1.76        0.07      0.85 o 
   4  10  18        3.19        3.48      1.05 o 
   5  10  18        0.12        0.20      0.86 o 
   6  10  18        6.25        8.52      1.13 o 
   1  -1  19        0.03        0.33      0.93 o 
   2  -1  19        3.39        3.82      1.36 o 
   3  -1  19       14.64       16.62      2.22 o 
   4  -1  19        5.56        2.95      1.35 o 
   0   0  19       13.72       10.00      1.51 o 
   1   0  19        2.78        0.60      0.98 o 
   2   0  19       16.92       20.58      2.24 o 
   3   0  19       42.94       42.54      2.91 o 
   4   0  19       62.30       71.62      3.79 o 
   5   0  19       11.39       13.15      1.53 o 
  -1   1  19        1.14        1.54      1.00 o 
   0   1  19       18.19       16.56      1.88 o 
   1   1  19       44.21       46.40      2.67 o 
   2   1  19       15.93       15.02      2.02 o 
   3   1  19        4.40        3.15      1.30 o 
   4   1  19        1.84        1.71      1.28 o 
   5   1  19        9.10       12.57      1.97 o 
   6   1  19        0.78        0.02      0.75 o 
  -1   2  19       19.62       24.68      2.40 o 
   0   2  19       25.84       31.22      2.18 o 
   1   2  19        3.24        3.28      1.19 o 
   2   2  19        0.77        0.62      1.03 o 
   3   2  19        8.78        4.72      1.43 o 
   4   2  19        0.05       -0.81      0.96 o 
   5   2  19       78.67       80.48      4.61 o 
   6   2  19      121.25      134.93      3.03 o 
   7   2  19       14.57       15.90      1.17 o 
  -1   3  19        0.10        0.93      0.81 o 
   0   3  19        3.16        4.24      0.98 o 
   1   3  19       13.03       10.98      1.63 o 
   2   3  19       27.71       26.80      2.25 o 
   3   3  19       11.37       10.78      1.79 o 
   4   3  19       17.34       16.44      1.76 o 
   5   3  19        8.78       10.38      1.54 o 
   6   3  19       25.96       27.37      1.93 o 
   7   3  19       96.33      108.18      5.11 o 
  -1   4  19       10.38       10.88      1.45 o 
   0   4  19        0.08        0.19      0.68 o 
   1   4  19        5.84        5.86      1.18 o 
   2   4  19        0.11       -0.49      0.87 o 
   3   4  19        0.20        0.48      1.07 o 
   4   4  19       29.60       26.79      2.13 o 
   5   4  19       15.40       13.93      1.69 o 
   6   4  19       13.38       16.28      1.50 o 
   7   4  19       34.32       36.25      2.32 o 
  -1   5  19       58.38       63.41      4.76 o 
   0   5  19        1.34        0.39      0.76 o 
   1   5  19        6.54        4.50      1.27 o 
   2   5  19       21.12       18.64      1.78 o 
   3   5  19        3.07        2.59      1.20 o 
   4   5  19       38.09       44.60      3.96 o 
   5   5  19        6.95        4.17      1.65 o 
   6   5  19       70.78       75.20      2.53 o 
   7   5  19       23.34       22.20      1.88 o 
   0   6  19        1.43        2.52      0.86 o 
   1   6  19        9.87        9.61      1.35 o 
   2   6  19       11.09       10.67      1.30 o 
   3   6  19        3.31        3.45      0.94 o 
   4   6  19       50.63       47.78      4.61 o 
   5   6  19        1.28        2.10      1.07 o 
   6   6  19        9.59        8.52      1.92 o 
   7   6  19       27.88       26.82      2.47 o 
   0   7  19       12.94       11.60      2.01 o 
   1   7  19        4.51        4.63      0.96 o 
   2   7  19        4.78        3.80      1.61 o 
   3   7  19        0.47       -0.55      0.77 o 
   4   7  19        0.00        0.69      1.53 o 
   5   7  19       69.30       76.13      3.24 o 
   6   7  19       26.74       31.72      2.08 o 
   7   7  19        0.49        0.72      0.87 o 
   1   8  19        4.40        4.73      1.28 o 
   2   8  19       16.00       18.78      2.13 o 
   3   8  19       10.79       12.32      1.42 o 
   4   8  19        6.04        5.55      1.10 o 
   5   8  19        4.80        5.75      1.64 o 
   6   8  19        4.05        2.68      1.08 o 
   3   9  19        4.54        5.07      1.14 o 
   4   9  19       33.79       37.40      3.28 o 
   5   9  19       21.09       21.47      1.82 o 
   2   1  20       26.60       25.06      2.42 o 
   3   1  20       25.16       25.11      2.59 o 
   4   1  20        5.32        5.12      1.53 o 
   1   2  20       54.61       64.36      3.13 o 
   2   2  20        0.46       -0.24      0.98 o 
   3   2  20        1.20        1.57      1.28 o 
   4   2  20        1.52        2.72      1.32 o 
   5   2  20        9.26        5.55      1.59 o 
   1   3  20       29.55       28.92      2.22 o 
   2   3  20        0.13       -0.38      0.96 o 
   3   3  20       39.95       39.07      2.89 o 
   4   3  20       20.05       22.59      2.49 o 
   5   3  20        0.04        0.46      1.07 o 
   1   4  20       50.05       52.66      2.85 o 
   2   4  20        2.15        1.25      1.09 o 
   3   4  20      116.33      114.11      4.72 o 
   4   4  20        1.17        3.02      1.32 o 
   5   4  20        2.50        1.81      1.07 o 
   6   4  20       34.63       36.93      2.48 o 
   1   5  20       77.63       93.41      5.14 o 
   2   5  20        0.24        0.35      1.05 o 
   3   5  20       12.52       11.62      1.89 o 
   4   5  20        0.89        0.89      1.05 o 
   5   5  20        1.62        1.37      1.04 o 
   6   5  20        1.16        2.12      1.16 o 
   2   6  20       26.92       26.34      2.75 o 
   3   6  20       54.23       55.78      3.39 o 
   4   6  20        2.07        1.34      1.01 o 
   5   6  20       75.98       77.72      3.33 o 
   6   6  20       23.53       24.50      2.72 o 
   3   7  20       63.65       74.59      9.30 o 
   4   7  20        2.08        3.06      1.18 o 
   5   7  20        2.33        2.09      1.86 o 
                                                 
